# Supplementary material for: Characterization of intrinsically disordered regions in proteins informed by human genetic diversity
Source: PLoS Comput Biol. 2022 Mar 11;18(3):e1009911. doi: 10.1371/journal.pcbi.1009911 (PMC8942211; doi:10.1371/journal.pcbi.1009911)
Supplement: S1 Table — For each IDR, the table records the DisProt identifier and UniProtKB identifier for corresponding IDP, name of the gene encoding the IDP, start and end positions and length of the disordered region, and the annotation of function, interaction partner, structural state, and structural transition of the IDR, when available in the DisProt database. (XLSX) [file pcbi.1009911.s008.xlsx]

## Sheet: Sheet1
S1 Table. List of disordered regions (IDR, n = 981) in 561 intrinsically disordered proteins (IDPs) analyzed in this study. For each IDR, the table records the DisProt identifier and UniProtKB identifier for corresponding IDP, name of the gene encoding the IDP, start and end positions and length of the disordered region, and the annotation of function, interaction partner, structural state and tr…
DisProt ID	UniProtKB	Gene	Start	End	IDR-length	Disorder Function	Interaction Partner	Structural State	Strucural Transition
DP00004r001	P49913	CAMP	134	170	37			Disorder
DP00004r002	P49913	CAMP	134	170	37				Disorder to order
DP00007r005	P27695	APEX1	1	40	40			Disorder
DP00007r002	P27695	APEX1	1	42	42			Disorder
DP00007r003	P27695	APEX1	1	42	42	Targeting
DP00011r006	P0DMM9	SULT1A3	215	260	46			Disorder
DP00011r007	P0DMM9	SULT1A3	215	260	46				Disorder to order
DP00011r004	P0DMM9	SULT1A3	63	76	14			Disorder
DP00011r005	P0DMM9	SULT1A3	63	76	14	Flexible linker/spacer
DP00012r001	P13569	CFTR	708	831	124			Disorder
DP00012r002	P13569	CFTR	708	831	124	Regulation of phosphorylation
DP00012r003	P13569	CFTR	708	831	124			Disorder
DP00012r004	P13569	CFTR	708	831	124	Regulation of phosphorylation
DP00012r005	P13569	CFTR	708	831	124			Disorder
DP00012r006	P13569	CFTR	708	831	124	Regulation of phosphorylation
DP00012r007	P13569	CFTR	654	838	185			Disorder
DP00012r008	P13569	CFTR	654	838	185	Regulation of phosphorylation
DP00012r009	P13569	CFTR	654	838	185				Order to disorder
DP00013r001	P0DN86	CGB3	132	165	34			Disorder
DP00013r004	P0DN86	CGB3	133	165	33			Disorder
DP00013r005	P0DN86	CGB3	133	165	33	Regulation of glycosylation
DP00013r002	P0DN86	CGB3	132	165	34			Disorder
DP00013r003	P0DN86	CGB3	132	165	34	Regulation of glycosylation
DP00016r001	P38936	CDKN1A	1	164	164			Disorder
DP00016r002	P38936	CDKN1A	1	164	164			Disorder
DP00016r003	P38936	CDKN1A	1	94	94			Disorder
DP00016r004	P38936	CDKN1A	9	84	76			Disorder
DP00016r005	P38936	CDKN1A	1	164	164			Disorder
DP00016r006	P38936	CDKN1A	1	94	94			Disorder
DP00016r010	P38936	CDKN1A	1	164	164			Disorder
DP00016r007	P38936	CDKN1A	9	84	76			Disorder
DP00016r009	P38936	CDKN1A	9	84	76		Protein binding
DP00016r008	P38936	CDKN1A	9	84	76				Disorder to order
DP00016r011	P38936	CDKN1A	1	164	164			Disorder
DP00017r001	P49918	CDKN1C	1	316	316			Disorder
DP00017r002	P49918	CDKN1C	1	316	316	Molecular recognition effector
DP00017r003	P49918	CDKN1C	1	316	316		Protein binding
DP00017r004	P49918	CDKN1C	1	316	316			Disorder
DP00017r005	P49918	CDKN1C	1	316	316	Molecular recognition effector
DP00017r006	P49918	CDKN1C	1	316	316		Protein binding
DP00017r007	P49918	CDKN1C	1	316	316			Disorder
DP00017r008	P49918	CDKN1C	1	316	316	Molecular recognition effector
DP00017r009	P49918	CDKN1C	1	316	316		Protein binding
DP00017r010	P49918	CDKN1C	27	97	71			Disorder
DP00017r011	P49918	CDKN1C	27	97	71	Molecular recognition effector
DP00017r012	P49918	CDKN1C	27	97	71		Protein binding
DP00017r013	P49918	CDKN1C	27	97	71			Disorder
DP00017r014	P49918	CDKN1C	27	97	71	Molecular recognition effector
DP00017r015	P49918	CDKN1C	27	97	71		Protein binding
DP00018r011	P46527	CDKN1B	1	198	198			Disorder
DP00018r012	P46527	CDKN1B	1	198	198	Inhibitor
DP00018r013	P46527	CDKN1B	1	198	198		Protein binding
DP00018r014	P46527	CDKN1B	25	90	66			Disorder
DP00018r015	P46527	CDKN1B	25	90	66	Inhibitor
DP00018r017	P46527	CDKN1B	25	90	66		Protein binding
DP00018r016	P46527	CDKN1B	25	90	66				Disorder to order
DP00018r001	P46527	CDKN1B	38	59	22			Disorder
DP00018r002	P46527	CDKN1B	38	59	22	Flexible linker/spacer
DP00018r004	P46527	CDKN1B	38	59	22		Protein binding
DP00018r003	P46527	CDKN1B	38	59	22				Disorder to order
DP00018r005	P46527	CDKN1B	105	198	94			Disorder
DP00018r006	P46527	CDKN1B	105	198	94	Targeting
DP00018r007	P46527	CDKN1B	105	198	94		Protein binding
DP00018r018	P46527	CDKN1B	55	95	41			Disorder
DP00018r019	P46527	CDKN1B	55	95	41		Protein binding
DP00023r004	P14061	HSD17B1	289	328	40			Disorder
DP00028r009	Q13541	EIF4EBP1	47	66	20			Disorder
DP00028r010	Q13541	EIF4EBP1	47	66	20		Protein binding
DP00028r011	Q13541	EIF4EBP1	1	118	118			Disorder
DP00028r012	Q13541	EIF4EBP1	51	63	13			Disorder
DP00028r013	Q13541	EIF4EBP1	51	63	13		Protein binding
DP00028r014	Q13541	EIF4EBP1	49	68	20			Disorder
DP00028r015	Q13541	EIF4EBP1	49	68	20		Protein binding
DP00028r016	Q13541	EIF4EBP1	5	118	114			Disorder
DP00028r017	Q13541	EIF4EBP1	1	118	118			Disorder
DP00028r018	Q13541	EIF4EBP1	49	83	35			Disorder
DP00028r019	Q13541	EIF4EBP1	49	83	35		Protein binding
DP00028r020	Q13541	EIF4EBP1	50	63	14			Disorder
DP00028r021	Q13541	EIF4EBP1	50	63	14		Protein binding
DP00028r022	Q13541	EIF4EBP1	5	118	114			Disorder
DP00028r023	Q13541	EIF4EBP1	5	118	114		Protein binding
DP00028r001	Q13541	EIF4EBP1	1	55	55			Disorder
DP00028r002	Q13541	EIF4EBP1	1	55	55	Regulation of phosphorylation
DP00028r003	Q13541	EIF4EBP1	1	55	55	Regulation of acetylation
DP00028r024	Q13541	EIF4EBP1	49	83	35			Disorder
DP00028r025	Q13541	EIF4EBP1	49	83	35		Protein binding
DP00028r026	Q13541	EIF4EBP1	51	64	14			Disorder
DP00028r027	Q13541	EIF4EBP1	51	64	14		Protein binding
DP00028r028	Q13541	EIF4EBP1	51	67	17			Disorder
DP00028r029	Q13541	EIF4EBP1	51	67	17		Protein binding
DP00028r030	Q13541	EIF4EBP1	50	84	35			Disorder
DP00028r031	Q13541	EIF4EBP1	50	84	35		Protein binding
DP00028r032	Q13541	EIF4EBP1	50	63	14			Disorder
DP00028r033	Q13541	EIF4EBP1	50	63	14		Protein binding
DP00028r034	Q13541	EIF4EBP1	51	66	16			Disorder
DP00028r035	Q13541	EIF4EBP1	51	66	16		Protein binding
DP00028r036	Q13541	EIF4EBP1	51	64	14			Disorder
DP00028r037	Q13541	EIF4EBP1	51	64	14		Protein binding
DP00028r007	Q13541	EIF4EBP1	84	118	35			Disorder
DP00028r008	Q13541	EIF4EBP1	84	118	35	Regulation of phosphorylation
DP00028r038	Q13541	EIF4EBP1	109	118	10			Disorder
DP00028r039	Q13541	EIF4EBP1	109	118	10		Protein binding
DP00028r040	Q13541	EIF4EBP1	109	118	10				Disorder to order
DP00030r001	P04150	NR3C1	77	262	186			Disorder
DP00030r002	P04150	NR3C1	77	262	186	Activator
DP00030r003	P04150	NR3C1	77	262	186	Regulation of phosphorylation
DP00030r004	P04150	NR3C1	77	262	186				Disorder to order
DP00030r005	P04150	NR3C1	77	262	186			Disorder
DP00030r006	P04150	NR3C1	77	262	186	Activator
DP00030r007	P04150	NR3C1	77	262	186	Regulation of phosphorylation
DP00030r008	P04150	NR3C1	77	262	186				Disorder to order
DP00033r001	P10912	GHR	270	620	351			Disorder
DP00033r002	P10912	GHR	270	620	351	Targeting
DP00033r003	P10912	GHR	270	620	351		Lipid binding
DP00033r004	P10912	GHR	270	620	351		Protein binding
DP00033r005	P10912	GHR	270	620	351			Disorder
DP00033r006	P10912	GHR	270	620	351	Targeting
DP00033r007	P10912	GHR	270	620	351		Lipid binding
DP00033r008	P10912	GHR	270	620	351		Protein binding
DP00039r001	P05204	HMGN2	1	90	90			Disorder
DP00039r002	P05204	HMGN2	1	90	90	Molecular recognition effector
DP00039r003	P05204	HMGN2	1	90	90	Assembler
DP00039r004	P05204	HMGN2	1	90	90	Regulation of phosphorylation
DP00039r005	P05204	HMGN2	1	90	90	Regulation of acetylation
DP00039r007	P05204	HMGN2	1	90	90		Nucleic acid binding
DP00039r008	P05204	HMGN2	1	90	90		Protein binding
DP00039r006	P05204	HMGN2	1	90	90				Disorder to order
DP00039r017	P05204	HMGN2	1	90	90			Disorder
DP00039r018	P05204	HMGN2	1	90	90	Molecular recognition effector
DP00039r019	P05204	HMGN2	1	90	90	Assembler
DP00039r020	P05204	HMGN2	1	90	90	Regulation of phosphorylation
DP00039r021	P05204	HMGN2	1	90	90	Regulation of acetylation
DP00039r023	P05204	HMGN2	1	90	90		Nucleic acid binding
DP00039r024	P05204	HMGN2	1	90	90		Protein binding
DP00039r022	P05204	HMGN2	1	90	90				Disorder to order
DP00039r009	P05204	HMGN2	1	90	90			Disorder
DP00039r010	P05204	HMGN2	1	90	90	Molecular recognition effector
DP00039r011	P05204	HMGN2	1	90	90	Assembler
DP00039r012	P05204	HMGN2	1	90	90	Regulation of phosphorylation
DP00039r013	P05204	HMGN2	1	90	90	Regulation of acetylation
DP00039r015	P05204	HMGN2	1	90	90		Nucleic acid binding
DP00039r016	P05204	HMGN2	1	90	90		Protein binding
DP00039r014	P05204	HMGN2	1	90	90				Disorder to order
DP00040r001	P17096	HMGA1	72	82	11			Disorder
DP00040r002	P17096	HMGA1	72	82	11	Flexible linker/spacer
DP00054r001	P78356	PIP4K2B	1	33	33			Disorder
DP00054r002	P78356	PIP4K2B	304	342	39			Disorder
DP00054r005	P78356	PIP4K2B	220	250	31			Disorder
DP00054r003	P78356	PIP4K2B	373	390	18			Disorder
DP00054r004	P78356	PIP4K2B	373	390	18		Small molecule binding
DP00061r001	P27694	RPA1	116	168	53			Disorder
DP00061r002	P27694	RPA1	116	168	53	Flexible linker/spacer
DP00061r003	P27694	RPA1	102	180	79			Disorder
DP00061r004	P27694	RPA1	102	180	79	Flexible linker/spacer
DP00062r002	P19793	RXRA	1	130	130			Disorder
DP00062r001	P19793	RXRA	1	130	130			Disorder
DP00062r013	P19793	RXRA	169	189	21			Disorder
DP00062r014	P19793	RXRA	169	189	21	Molecular recognition assembler
DP00062r016	P19793	RXRA	169	189	21		Ion binding
DP00062r017	P19793	RXRA	169	189	21		Nucleic acid binding
DP00062r015	P19793	RXRA	169	189	21				Disorder to order
DP00062r008	P19793	RXRA	178	187	10			Disorder
DP00062r009	P19793	RXRA	178	187	10	Molecular recognition assembler
DP00062r011	P19793	RXRA	178	187	10		Ion binding
DP00062r012	P19793	RXRA	178	187	10		Nucleic acid binding
DP00062r010	P19793	RXRA	178	187	10				Disorder to order
DP00069r002	P63027	VAMP2	40	67	28			Disorder
DP00069r003	P63027	VAMP2	40	67	28	Assembler
DP00069r005	P63027	VAMP2	40	67	28		Protein binding
DP00069r004	P63027	VAMP2	40	67	28				Disorder to order
DP00070r001	P37840	SNCA	1	140	140			Disorder
DP00070r002	P37840	SNCA	1	140	140		Lipid binding
DP00070r003	P37840	SNCA	1	113	113			Disorder
DP00070r004	P37840	SNCA	1	113	113	Molecular recognition assembler
DP00070r006	P37840	SNCA	1	113	113		Lipid binding
DP00070r005	P37840	SNCA	1	113	113				Disorder to order
DP00070r007	P37840	SNCA	104	140	37			Disorder
DP00070r008	P37840	SNCA	104	140	37	Molecular recognition assembler
DP00070r009	P37840	SNCA	104	140	37	Targeting
DP00070r010	P37840	SNCA	104	140	37		Protein binding
DP00070r011	P37840	SNCA	1	140	140			Disorder
DP00070r012	P37840	SNCA	1	140	140		Lipid binding
DP00070r013	P37840	SNCA	42	92	51			Disorder
DP00070r015	P37840	SNCA	42	92	51		Lipid binding
DP00070r014	P37840	SNCA	42	92	51				Disorder to order
DP00070r016	P37840	SNCA	1	140	140			Disorder
DP00070r017	P37840	SNCA	1	140	140	Molecular recognition effector
DP00070r019	P37840	SNCA	1	140	140		Protein binding
DP00070r018	P37840	SNCA	1	140	140				Disorder to order
DP00070r020	P37840	SNCA	1	140	140			Disorder
DP00070r021	P37840	SNCA	1	140	140	Molecular recognition assembler
DP00070r022	P37840	SNCA	1	140	140	Targeting
DP00070r023	P37840	SNCA	1	140	140		Lipid binding
DP00070r024	P37840	SNCA	1	102	102			Disorder
DP00070r025	P37840	SNCA	1	102	102	Molecular recognition assembler
DP00070r027	P37840	SNCA	1	102	102		Lipid binding
DP00070r026	P37840	SNCA	1	102	102				Disorder to order
DP00070r028	P37840	SNCA	1	140	140			Disorder
DP00072r001	Q8WZ42	TTN	9880	12031	2152			Disorder
DP00072r002	Q8WZ42	TTN	9880	12031	2152	Entropic spring
DP00072r003	Q8WZ42	TTN	9880	12031	2152		Protein binding
DP00073r001	P04818	TYMS	1	25	25			Disorder
DP00073r002	P04818	TYMS	1	25	25	Assembler
DP00073r004	P04818	TYMS	1	25	25		Protein binding
DP00073r003	P04818	TYMS	1	25	25				Disorder to order
DP00073r005	P04818	TYMS	107	128	22			Disorder
DP00073r006	P04818	TYMS	107	128	22		Small molecule binding
DP00073r010	P04818	TYMS	1	27	27			Disorder -> Molten Globule
DP00073r011	P04818	TYMS	1	27	27	Assembler
DP00073r012	P04818	TYMS	1	27	27		Protein binding
DP00073r013	P04818	TYMS	117	128	12			Disorder
DP00073r015	P04818	TYMS	117	128	12		Protein binding
DP00073r014	P04818	TYMS	117	128	12				Disorder to order
DP00074r001	P03372	ESR1	1	184	184			Disorder
DP00074r002	P03372	ESR1	1	184	184				Disorder to order
DP00074r003	P03372	ESR1	1	184	184			Disorder
DP00074r004	P03372	ESR1	1	184	184				Disorder to order
DP00074r005	P03372	ESR1	221	237	17			Disorder
DP00074r007	P03372	ESR1	221	237	17		Nucleic acid binding
DP00074r006	P03372	ESR1	221	237	17				Disorder to order
DP00074r008	P03372	ESR1	253	262	10			Disorder
DP00074r010	P03372	ESR1	253	262	10		Nucleic acid binding
DP00074r009	P03372	ESR1	253	262	10				Disorder to order
DP00075r001	P11387	TOP1	1	174	174			Disorder
DP00075r002	P11387	TOP1	652	696	45			Disorder
DP00075r003	P11387	TOP1	652	696	45	Flexible linker/spacer
DP00075r004	P11387	TOP1	652	696	45		Nucleic acid binding
DP00075r007	P11387	TOP1	175	214	40			Disorder
DP00075r008	P11387	TOP1	1	206	206			Disorder
DP00075r009	P11387	TOP1	1	206	206	Tethering
DP00075r010	P11387	TOP1	1	206	206		Protein binding
DP00075r011	P11387	TOP1	1	206	206		Nucleic acid binding
DP00075r005	P11387	TOP1	636	712	77			Disorder
DP00075r006	P11387	TOP1	636	712	77	Flexible linker/spacer
DP00078r001	P01100	FOS	216	380	165			Disorder
DP00078r002	P01100	FOS	216	380	165			Disorder
DP00078r003	P01100	FOS	216	380	165			Disorder
DP00079r001	Q92731	ESR2	1	103	103			Disorder
DP00079r002	Q92731	ESR2	1	103	103		Protein binding
DP00079r003	Q92731	ESR2	1	103	103			Disorder
DP00079r004	Q92731	ESR2	1	103	103		Protein binding
DP00079r005	Q92731	ESR2	1	103	103			Disorder
DP00079r006	Q92731	ESR2	1	103	103		Protein binding
DP00084r001	P61244	MAX	2	110	109			Disorder
DP00084r002	P61244	MAX	2	110	109	Molecular recognition effector
DP00084r004	P61244	MAX	2	110	109		Protein binding
DP00084r005	P61244	MAX	2	110	109		Nucleic acid binding
DP00084r003	P61244	MAX	2	110	109				Disorder to order
DP00084r006	P61244	MAX	93	150	58			Disorder
DP00085r001	Q04206	RELA	428	551	124			Disorder
DP00085r002	Q04206	RELA	532	547	16			Order
DP00086r015	P04637	TP53	1	93	93			Disorder
DP00086r016	P04637	TP53	1	93	93	Activator
DP00086r017	P04637	TP53	1	93	93				Disorder to order
DP00086r024	P04637	TP53	1	93	93			Disorder
DP00086r025	P04637	TP53	1	93	93	Activator
DP00086r001	P04637	TP53	1	73	73			Disorder
DP00086r002	P04637	TP53	1	73	73	Activator
DP00086r008	P04637	TP53	1	12	12			Disorder
DP00086r013	P04637	TP53	1	93	93			Disorder
DP00086r014	P04637	TP53	1	93	93	Activator
DP00086r005	P04637	TP53	60	92	33			Disorder
DP00086r006	P04637	TP53	60	92	33	Activator
DP00086r018	P04637	TP53	291	312	22			Disorder
DP00086r009	P04637	TP53	320	393	74			Disorder
DP00086r010	P04637	TP53	320	393	74	Cis-regulatory element
DP00086r012	P04637	TP53	320	393	74		Protein binding
DP00086r011	P04637	TP53	320	393	74				Disorder to order
DP00086r026	P04637	TP53	20	73	54			Disorder
DP00086r027	P04637	TP53	20	73	54		Protein binding
DP00086r028	P04637	TP53	20	73	54				Disorder to order
DP00086r029	P04637	TP53	20	73	54	Activator
DP00090r001	Q14722	KCNAB1	1	62	62			Disorder
DP00090r002	Q14722	KCNAB1	1	62	62	Flexible linker/spacer
DP00092r001	Q08209	PPP3CA	1	13	13			Disorder
DP00092r002	Q08209	PPP3CA	374	468	95			Disorder
DP00092r003	Q08209	PPP3CA	374	468	95	Assembler
DP00092r005	Q08209	PPP3CA	374	468	95		Protein binding
DP00092r004	Q08209	PPP3CA	374	468	95				Disorder to order
DP00092r006	Q08209	PPP3CA	469	486	18			Disorder
DP00092r007	Q08209	PPP3CA	469	486	18	Assembler
DP00092r009	Q08209	PPP3CA	469	486	18		Protein binding
DP00092r008	Q08209	PPP3CA	469	486	18				Disorder to order
DP00092r010	Q08209	PPP3CA	487	521	35			Disorder
DP00092r011	Q08209	PPP3CA	487	521	35		Small molecule binding
DP00092r012	Q08209	PPP3CA	487	521	35		Protein binding
DP00092r017	Q08209	PPP3CA	373	466	94			Disorder
DP00092r018	Q08209	PPP3CA	373	466	94	Activator
DP00092r020	Q08209	PPP3CA	373	466	94		Protein binding
DP00092r019	Q08209	PPP3CA	373	466	94				Disorder to order
DP00092r021	Q08209	PPP3CA	373	466	94			Disorder
DP00092r022	Q08209	PPP3CA	373	466	94	Activator
DP00092r024	Q08209	PPP3CA	373	466	94		Protein binding
DP00092r023	Q08209	PPP3CA	373	466	94				Disorder to order
DP00092r013	Q08209	PPP3CA	390	414	25			Disorder
DP00092r014	Q08209	PPP3CA	390	414	25	Assembler
DP00092r016	Q08209	PPP3CA	390	414	25		Protein binding
DP00092r015	Q08209	PPP3CA	390	414	25				Disorder to order
DP00092r025	Q08209	PPP3CA	373	521	149			Disorder
DP00092r026	Q08209	PPP3CA	373	521	149	Activator
DP00092r028	Q08209	PPP3CA	373	521	149		Protein binding
DP00092r027	Q08209	PPP3CA	373	521	149				Disorder to order
DP00092r029	Q08209	PPP3CA	467	521	55			Disorder
DP00092r030	Q08209	PPP3CA	373	468	96			Disorder
DP00092r031	Q08209	PPP3CA	373	468	96	Activator
DP00092r033	Q08209	PPP3CA	373	468	96		Protein binding
DP00092r032	Q08209	PPP3CA	373	468	96				Disorder to order
DP00092r034	Q08209	PPP3CA	373	468	96			Disorder
DP00092r035	Q08209	PPP3CA	373	468	96	Activator
DP00092r037	Q08209	PPP3CA	373	468	96		Protein binding
DP00092r036	Q08209	PPP3CA	373	468	96				Disorder to order
DP00099r001	P50440	GATM	38	63	26			Disorder
DP00119r001	P10163	PRB4	17	310	294			Disorder
DP00119r002	P10163	PRB4	17	310	294	Neutralization of toxic molecules
DP00123r001	P01730	CD4	398	458	61			Disorder
DP00123r003	P01730	CD4	398	458	61		Lipid binding
DP00123r002	P01730	CD4	398	458	61				Disorder to order
DP00123r004	P01730	CD4	421	458	38			Disorder
DP00123r005	P01730	CD4	421	458	38		Lipid binding
DP00123r006	P01730	CD4	421	458	38			Disorder
DP00123r007	P01730	CD4	421	458	38		Lipid binding
DP00130r001	P22531	SPRR2E	1	20	20			Disorder
DP00130r002	P22531	SPRR2E	1	20	20		Protein binding
DP00130r005	P22531	SPRR2E	48	72	25			Disorder
DP00130r006	P22531	SPRR2E	48	72	25		Protein binding
DP00130r007	P22531	SPRR2E	48	72	25			Disorder
DP00130r008	P22531	SPRR2E	48	72	25		Protein binding
DP00130r003	P22531	SPRR2E	1	20	20			Disorder
DP00130r004	P22531	SPRR2E	1	20	20		Protein binding
DP00134r001	Q06787	FMR1	281	422	142			Disorder
DP00134r003	Q06787	FMR1	281	422	142		DNA binding
DP00134r002	Q06787	FMR1	281	422	142				Disorder to order
DP00134r004	Q06787	FMR1	516	632	117			Disorder
DP00134r006	Q06787	FMR1	516	632	117		DNA binding
DP00134r005	Q06787	FMR1	516	632	117				Disorder to order
DP00138r009	P12272	PTHLH	37	50	14			Disorder
DP00138r010	P12272	PTHLH	68	144	77			Disorder
DP00141r001	O95405	ZFYVE9	663	751	89			Disorder
DP00141r002	O95405	ZFYVE9	663	751	89	Assembler
DP00141r004	O95405	ZFYVE9	663	751	89		Protein binding
DP00141r003	O95405	ZFYVE9	663	751	89				Disorder to order
DP00152r004	Q13426	XRCC4	201	212	12			Disorder
DP00152r005	Q13426	XRCC4	201	212	12	Molecular recognition assembler
DP00152r006	Q13426	XRCC4	201	212	12		Nucleic acid binding
DP00152r007	Q13426	XRCC4	178	202	25			Disorder
DP00152r008	Q13426	XRCC4	203	265	63			Disorder
DP00153r021	P01112	HRAS	170	189	20			Disorder
DP00154r002	P29353	SHC1	127	149	23			Disorder
DP00154r006	P29353	SHC1	127	151	25			Disorder
DP00154r007	P29353	SHC1	302	317	16			Disorder
DP00156r001	P54725	RAD23A	79	160	82			Disorder
DP00156r002	P54725	RAD23A	79	160	82	Flexible linker/spacer
DP00156r003	P54725	RAD23A	201	231	31			Disorder
DP00156r004	P54725	RAD23A	201	231	31	Flexible linker/spacer
DP00156r005	P54725	RAD23A	283	316	34			Disorder
DP00156r006	P54725	RAD23A	283	316	34	Flexible linker/spacer
DP00162r001	O75324	SNN	34	59	26			Disorder
DP00162r002	O75324	SNN	34	59	26	Entropic chain
DP00162r003	O75324	SNN	34	59	26	Flexible linker/spacer
DP00166r001	P19429	TNNI3	136	149	14			Disorder
DP00166r002	P19429	TNNI3	136	149	14	Flexible linker/spacer
DP00166r003	P19429	TNNI3	136	149	14	Inhibitor
DP00166r004	P19429	TNNI3	192	210	19			Disorder
DP00167r011	P10114	RAP2A	45	55	11			Disorder
DP00167r012	P10114	RAP2A	45	55	11	Entropic chain
DP00167r013	P10114	RAP2A	45	55	11	Flexible linker/spacer
DP00168r001	Q9NVS9	PNPO	1	48	48			Disorder
DP00168r002	Q9NVS9	PNPO	1	48	48	Molecular recognition display site
DP00168r003	Q9NVS9	PNPO	1	48	48		Protein binding
DP00171r005	P04049	RAF1	233	259	27			Disorder
DP00173r001	O00273	DFFA	1	116	116			Disorder
DP00173r002	O00273	DFFA	1	116	116	Assembler
DP00173r004	O00273	DFFA	1	116	116		Protein binding
DP00173r003	O00273	DFFA	1	116	116				Disorder to order
DP00173r005	O00273	DFFA	1	116	116			Disorder
DP00173r006	O00273	DFFA	1	116	116	Assembler
DP00173r008	O00273	DFFA	1	116	116		Protein binding
DP00173r007	O00273	DFFA	1	116	116				Disorder to order
DP00174r001	P16949	STMN1	1	149	149			Disorder
DP00174r003	P16949	STMN1	1	149	149		Protein binding
DP00174r002	P16949	STMN1	1	149	149				Disorder to order
DP00174r004	P16949	STMN1	1	149	149			Disorder
DP00174r006	P16949	STMN1	1	149	149		Protein binding
DP00174r005	P16949	STMN1	1	149	149				Disorder to order
DP00175r001	Q9NQB0	TCF7L2	1	56	56			Disorder
DP00175r002	Q9NQB0	TCF7L2	1	56	56	Molecular recognition assembler
DP00175r003	Q9NQB0	TCF7L2	1	56	56	Molecular recognition effector
DP00175r005	Q9NQB0	TCF7L2	1	56	56		Protein binding
DP00175r004	Q9NQB0	TCF7L2	1	56	56				Disorder to order
DP00175r016	Q9NQB0	TCF7L2	1	53	53			Disorder
DP00175r017	Q9NQB0	TCF7L2	1	53	53	Molecular recognition assembler
DP00175r018	Q9NQB0	TCF7L2	1	53	53		Protein binding
DP00175r019	Q9NQB0	TCF7L2	1	53	53		Nucleic acid binding
DP00175r020	Q9NQB0	TCF7L2	1	53	53				Disorder to order
DP00175r021	Q9NQB0	TCF7L2	1	130	130			Disorder
DP00175r022	Q9NQB0	TCF7L2	1	130	130	Molecular recognition assembler
DP00175r023	Q9NQB0	TCF7L2	1	130	130		Protein binding
DP00175r024	Q9NQB0	TCF7L2	1	130	130		Nucleic acid binding
DP00175r025	Q9NQB0	TCF7L2	1	130	130				Disorder to order
DP00175r011	Q9NQB0	TCF7L2	13	25	13			Disorder
DP00175r012	Q9NQB0	TCF7L2	13	25	13	Molecular recognition assembler
DP00175r013	Q9NQB0	TCF7L2	13	25	13	Molecular recognition effector
DP00175r015	Q9NQB0	TCF7L2	13	25	13		Protein binding
DP00175r014	Q9NQB0	TCF7L2	13	25	13				Disorder to order
DP00175r006	Q9NQB0	TCF7L2	40	50	11			Disorder
DP00175r007	Q9NQB0	TCF7L2	40	50	11	Molecular recognition assembler
DP00175r008	Q9NQB0	TCF7L2	40	50	11	Molecular recognition effector
DP00175r010	Q9NQB0	TCF7L2	40	50	11		Protein binding
DP00175r009	Q9NQB0	TCF7L2	40	50	11				Disorder to order
DP00177r001	Q9Y5B0	CTDP1	879	961	83			Disorder
DP00177r002	Q9Y5B0	CTDP1	879	961	83	Molecular recognition assembler
DP00177r004	Q9Y5B0	CTDP1	879	961	83		Protein binding
DP00177r003	Q9Y5B0	CTDP1	879	961	83				Disorder to order
DP00177r005	Q9Y5B0	CTDP1	944	960	17			Disorder
DP00184r001	P11473	VDR	120	164	45			Disorder
DP00184r003	P11473	VDR	120	164	45		Small molecule binding
DP00184r002	P11473	VDR	120	164	45				Disorder to order
DP00184r004	P11473	VDR	16	125	110			Disorder
DP00184r006	P11473	VDR	16	125	110		Nucleic acid binding
DP00184r005	P11473	VDR	16	125	110				Disorder to order
DP00191r001	P00747	PLG	275	364	90			Disorder
DP00191r002	P00747	PLG	275	364	90				Order to disorder
DP00196r001	P20810	CAST	137	277	141			Disorder
DP00196r002	P20810	CAST	137	277	141	Molecular recognition assembler
DP00196r003	P20810	CAST	137	277	141		Protein binding
DP00196r004	P20810	CAST	137	277	141			Disorder -> Pre-molten Globule
DP00196r005	P20810	CAST	137	277	141	Molecular recognition assembler
DP00196r006	P20810	CAST	137	277	141		Protein binding
DP00196r007	P20810	CAST	137	277	141			Disorder -> Pre-molten Globule
DP00196r008	P20810	CAST	137	277	141	Molecular recognition assembler
DP00196r009	P20810	CAST	137	277	141		Protein binding
DP00200r001	P20963	CD247	52	164	113			Disorder
DP00200r002	P20963	CD247	52	164	113			Disorder
DP00200r003	P20963	CD247	28	60	33			Disorder
DP00200r005	P20963	CD247	28	60	33		Protein binding
DP00200r004	P20963	CD247	28	60	33				Disorder to order
DP00211r001	P24592	IGFBP6	214	240	27			Disorder
DP00211r002	P24592	IGFBP6	214	240	27	Entropic chain
DP00214r001	P10451	SPP1	1	314	314			Disorder
DP00214r002	P10451	SPP1	1	314	314	Assembler
DP00214r003	P10451	SPP1	1	314	314	Metal binding
DP00214r005	P10451	SPP1	1	314	314		Ion binding
DP00214r004	P10451	SPP1	1	314	314				Disorder to order
DP00219r001	O60927	PPP1R11	1	126	126			Disorder
DP00219r002	O60927	PPP1R11	1	126	126	Inhibitor
DP00219r003	O60927	PPP1R11	1	126	126		Protein binding
DP00219r004	O60927	PPP1R11	1	126	126			Disorder
DP00219r005	O60927	PPP1R11	1	126	126	Inhibitor
DP00219r006	O60927	PPP1R11	1	126	126		Protein binding
DP00221r001	P07476	IVL	1	585	585			Disorder -> Pre-molten Globule
DP00221r002	P07476	IVL	1	585	585	Molecular recognition assembler
DP00221r003	P07476	IVL	1	585	585		Protein binding
DP00223r001	P14635	CCNB1	1	78	78			Disorder
DP00223r002	P14635	CCNB1	1	78	78	Molecular recognition assembler
DP00223r003	P14635	CCNB1	1	78	78		Protein binding
DP00223r004	P14635	CCNB1	1	78	78			Disorder
DP00223r005	P14635	CCNB1	1	78	78	Molecular recognition assembler
DP00223r006	P14635	CCNB1	1	78	78		Protein binding
DP00229r001	P05455	SSB	326	408	83			Disorder
DP00229r002	P05455	SSB	326	408	83	Regulation of phosphorylation
DP00229r003	P05455	SSB	326	408	83		DNA binding
DP00229r004	P05455	SSB	326	408	83			Disorder
DP00229r005	P05455	SSB	326	408	83	Regulation of phosphorylation
DP00229r006	P05455	SSB	326	408	83		DNA binding
DP00230r001	Q14449	GRB14	361	435	75			Disorder
DP00230r002	Q14449	GRB14	361	435	75	Molecular recognition assembler
DP00230r004	Q14449	GRB14	361	435	75		Protein binding
DP00230r003	Q14449	GRB14	361	435	75				Disorder to order
DP00231r001	P14859	POU2F1	1	200	200			Disorder
DP00231r002	P14859	POU2F1	1	200	200	Molecular recognition effector
DP00231r003	P14859	POU2F1	1	200	200		Protein binding
DP00231r004	P14859	POU2F1	1	200	200			Disorder
DP00231r005	P14859	POU2F1	1	200	200	Molecular recognition effector
DP00231r006	P14859	POU2F1	1	200	200		Protein binding
DP00231r007	P14859	POU2F1	355	379	25			Disorder
DP00231r008	P14859	POU2F1	355	379	25	Flexible linker/spacer
DP00236r001	P02686	MBP	134	304	171			Disorder
DP00238r001	P38398	BRCA1	103	1646	1544			Disorder
DP00238r002	P38398	BRCA1	103	1646	1544		Protein binding
DP00238r003	P38398	BRCA1	103	1646	1544		Nucleic acid binding
DP00238r004	P38398	BRCA1	103	1646	1544			Disorder
DP00238r005	P38398	BRCA1	103	1646	1544	Molecular recognition effector
DP00238r006	P38398	BRCA1	103	1646	1544		Protein binding
DP00238r007	P38398	BRCA1	103	1646	1544		Nucleic acid binding
DP00240r001	P35611	ADD1	430	737	308			Disorder
DP00240r002	P35611	ADD1	430	737	308		Protein binding
DP00241r001	P35612	ADD2	409	726	318			Disorder
DP00241r002	P35612	ADD2	409	726	318	Molecular recognition assembler
DP00241r004	P35612	ADD2	409	726	318		Protein binding
DP00241r003	P35612	ADD2	409	726	318				Disorder to order
DP00241r009	P35612	ADD2	409	726	318			Disorder
DP00241r010	P35612	ADD2	409	726	318	Molecular recognition assembler
DP00241r012	P35612	ADD2	409	726	318		Protein binding
DP00241r011	P35612	ADD2	409	726	318				Disorder to order
DP00241r005	P35612	ADD2	409	726	318			Disorder
DP00241r006	P35612	ADD2	409	726	318	Molecular recognition assembler
DP00241r008	P35612	ADD2	409	726	318		Protein binding
DP00241r007	P35612	ADD2	409	726	318				Disorder to order
DP00243r001	P23025	XPA	168	179	12			Disorder
DP00243r002	P23025	XPA	168	179	12	Flexible linker/spacer
DP00243r003	P23025	XPA	168	179	12		Nucleic acid binding
DP00243r004	P23025	XPA	206	218	13			Disorder
DP00243r005	P23025	XPA	206	218	13	Flexible linker/spacer
DP00243r006	P23025	XPA	206	218	13		Nucleic acid binding
DP00260r004	P01106	MYC	1	167	167			Disorder -> Molten Globule
DP00260r005	P01106	MYC	1	167	167	Activator
DP00260r006	P01106	MYC	1	167	167		Protein binding
DP00260r010	P01106	MYC	1	143	143			Disorder -> Molten Globule
DP00260r011	P01106	MYC	1	143	143	Activator
DP00260r012	P01106	MYC	1	143	143		Protein binding
DP00260r001	P01106	MYC	1	88	88			Disorder
DP00260r002	P01106	MYC	1	88	88	Activator
DP00260r003	P01106	MYC	1	88	88		Nucleic acid binding
DP00260r016	P01106	MYC	1	88	88			Disorder
DP00260r017	P01106	MYC	1	88	88		Protein binding
DP00260r007	P01106	MYC	71	93	23			Disorder
DP00260r008	P01106	MYC	71	93	23	Flexible linker/spacer
DP00260r009	P01106	MYC	71	93	23		Protein binding
DP00260r018	P01106	MYC	22	33	12			Disorder
DP00260r019	P01106	MYC	22	33	12	Flexible linker/spacer
DP00260r013	P01106	MYC	1	143	143			Disorder
DP00260r014	P01106	MYC	1	143	143	Activator
DP00260r015	P01106	MYC	1	143	143		Protein binding
DP00262r001	Q16665	HIF1A	530	698	169			Disorder
DP00262r002	Q16665	HIF1A	530	698	169			Disorder
DP00262r003	Q16665	HIF1A	530	698	169			Disorder
DP00262r004	Q16665	HIF1A	403	603	201			Disorder
DP00262r005	Q16665	HIF1A	403	603	201			Disorder
DP00262r006	Q16665	HIF1A	776	826	51			Disorder
DP00262r007	Q16665	HIF1A	403	603	201			Disorder
DP00274r001	P02458	COL2A1	71	97	27			Disorder
DP00282r001	Q04656	ATP7A	1125	1176	52			Disorder
DP00287r001	P40337	VHL	1	57	57			Disorder
DP00287r002	P40337	VHL	1	57	57	Molecular recognition assembler
DP00287r003	P40337	VHL	1	57	57		Protein binding
DP00297r001	P10415	BCL2	26	48	23			Disorder
DP00297r002	P10415	BCL2	26	48	23	Tethering
DP00297r003	P10415	BCL2	26	48	23		Protein binding
DP00298r001	Q07817	BCL2L1	28	80	53			Disorder
DP00298r002	Q07817	BCL2L1	28	80	53	Flexible linker/spacer
DP00298r003	Q07817	BCL2L1	28	80	53			Disorder
DP00298r004	Q07817	BCL2L1	28	80	53	Flexible linker/spacer
DP00298r005	Q07817	BCL2L1	28	80	53			Disorder
DP00298r006	Q07817	BCL2L1	28	80	53	Regulation of phosphorylation
DP00298r007	Q07817	BCL2L1	71	119	49			Disorder
DP00298r008	Q07817	BCL2L1	71	119	49				Order to disorder
DP00298r009	Q07817	BCL2L1	71	119	49		Protein binding
DP00304r001	P31751	AKT2	298	310	13			Disorder
DP00304r003	P31751	AKT2	442	460	19			Disorder
DP00304r004	P31751	AKT2	442	480	39			Disorder
DP00304r005	P31751	AKT2	441	481	41			Disorder
DP00304r006	P31751	AKT2	190	201	12			Disorder
DP00304r002	P31751	AKT2	297	312	16			Disorder
DP00306r002	Q07108	CD69	64	77	14			Disorder
DP00306r001	Q07108	CD69	1	84	84			Disorder
DP00307r002	P51946	CCNH	1	10	10			Disorder
DP00307r004	P51946	CCNH	1	10	10			Disorder
DP00307r003	P51946	CCNH	288	323	36			Disorder
DP00307r001	P51946	CCNH	288	323	36			Disorder
DP00308r001	P06132	UROD	1	10	10			Disorder
DP00308r002	P06132	UROD	1	10	10		Protein binding
DP00309r001	P00533	EGFR	964	976	13			Disorder
DP00310r001	P62495	ETF1	333	342	10			Disorder
DP00310r002	P62495	ETF1	358	370	13			Disorder
DP00310r003	P62495	ETF1	423	437	15			Disorder
DP00311r001	P24071	FCAR	217	229	13			Disorder
DP00314r001	Q9UJY5	GGA1	166	189	24			Disorder
DP00314r003	Q9UJY5	GGA1	144	170	27			Disorder
DP00314r004	Q9UJY5	GGA1	303	326	24			Disorder
DP00315r004	O43464	HTRA2	280	292	13			Disorder
DP00315r003	O43464	HTRA2	344	358	15			Disorder
DP00315r005	O43464	HTRA2	344	358	15	Flexible linker/spacer
DP00315r006	O43464	HTRA2	344	357	14			Disorder
DP00315r007	O43464	HTRA2	344	357	14	Flexible linker/spacer
DP00315r008	O43464	HTRA2	345	358	14			Disorder
DP00315r009	O43464	HTRA2	345	358	14	Flexible linker/spacer
DP00319r002	O15350	TP73	549	564	16			Disorder
DP00320r001	P05121	SERPINE1	355	370	16			Disorder
DP00320r002	P05121	SERPINE1	1	23	23			Disorder
DP00321r002	Q9UM07	PADI4	55	65	11			Disorder
DP00321r004	Q9UM07	PADI4	158	171	14			Disorder
DP00321r008	Q9UM07	PADI4	371	387	17			Disorder
DP00321r011	Q9UM07	PADI4	633	644	12			Disorder
DP00321r007	Q9UM07	PADI4	338	348	11			Disorder
DP00322r001	P11309	PIM1	14	31	18			Disorder
DP00323r001	O75469	NR1I2	130	141	12			Disorder
DP00323r002	O75469	NR1I2	178	197	20			Disorder
DP00324r002	P09651	HNRNPA1	92	102	11			Disorder
DP00324r003	P09651	HNRNPA1	92	102	11	Flexible linker/spacer
DP00324r005	P09651	HNRNPA1	92	102	11		Nucleic acid binding
DP00324r004	P09651	HNRNPA1	92	102	11				Disorder to order
DP00324r006	P09651	HNRNPA1	182	196	15			Disorder
DP00324r007	P09651	HNRNPA1	182	196	15	Liquid-liquid phase separation
DP00324r009	P09651	HNRNPA1	182	196	15		Nucleic acid binding
DP00324r008	P09651	HNRNPA1	182	196	15				Disorder to order
DP00327r001	O14832	PHYH	31	42	12			Disorder
DP00327r004	O14832	PHYH	303	318	16			Disorder
DP00327r003	O14832	PHYH	223	233	11			Disorder
DP00332r001	P21815	IBSP	1	317	317			Disorder
DP00332r002	P21815	IBSP	1	317	317	Metal binding
DP00332r003	P21815	IBSP	1	317	317		Ion binding
DP00333r001	P27797	CALR	1	417	417			Disorder -> Molten Globule
DP00333r002	P27797	CALR	1	417	417		Lipid binding
DP00333r003	P27797	CALR	246	316	71			Disorder
DP00333r004	P27797	CALR	1	417	417			Disorder -> Molten Globule
DP00333r005	P27797	CALR	1	417	417		Lipid binding
DP00334r005	Q00987	MDM2	210	304	95			Disorder
DP00334r006	Q00987	MDM2	210	304	95		Protein binding
DP00334r001	Q00987	MDM2	1	24	24			Disorder
DP00334r002	Q00987	MDM2	1	24	24	Targeting
DP00334r003	Q00987	MDM2	1	24	24	Regulation of acetylation
DP00334r004	Q00987	MDM2	1	24	24		Protein binding
DP00339r001	P16442	ABO	179	194	16			Disorder
DP00339r002	P16442	ABO	179	194	16	Entropic chain
DP00343r001	Q9Y6Q9	NCOA3	1018	1088	71			Disorder
DP00343r002	Q9Y6Q9	NCOA3	1018	1088	71	Molecular recognition effector
DP00343r003	Q9Y6Q9	NCOA3	1018	1088	71	Assembler
DP00343r005	Q9Y6Q9	NCOA3	1018	1088	71		Protein binding
DP00343r004	Q9Y6Q9	NCOA3	1018	1088	71				Disorder to order
DP00343r006	Q9Y6Q9	NCOA3	1018	1045	28			Disorder
DP00343r007	Q9Y6Q9	NCOA3	1018	1045	28	Molecular recognition effector
DP00343r008	Q9Y6Q9	NCOA3	1018	1045	28	Assembler
DP00343r010	Q9Y6Q9	NCOA3	1018	1045	28		Protein binding
DP00343r009	Q9Y6Q9	NCOA3	1018	1045	28				Disorder to order
DP00356r005	Q99967	CITED2	258	269	12			Disorder
DP00356r006	Q99967	CITED2	258	269	12	Activator
DP00356r008	Q99967	CITED2	258	269	12		Protein binding
DP00356r007	Q99967	CITED2	258	269	12				Disorder to order
DP00356r001	Q99967	CITED2	220	269	50			Disorder
DP00356r002	Q99967	CITED2	220	269	50	Activator
DP00356r004	Q99967	CITED2	220	269	50		Protein binding
DP00356r003	Q99967	CITED2	220	269	50				Disorder to order
DP00357r001	P62328	TMSB4X	1	44	44			Disorder
DP00357r002	P62328	TMSB4X	1	44	44	Molecular recognition effector
DP00357r004	P62328	TMSB4X	1	44	44		Protein binding
DP00357r003	P62328	TMSB4X	1	44	44				Disorder to order
DP00357r005	P62328	TMSB4X	17	44	28			Disorder
DP00357r006	P62328	TMSB4X	17	44	28				Disorder to order
DP00357r007	P62328	TMSB4X	17	44	28		Protein binding
DP00357r008	P62328	TMSB4X	1	44	44			Disorder
DP00357r009	P62328	TMSB4X	1	44	44		Protein binding
DP00357r010	P62328	TMSB4X	1	44	44				Disorder to order
DP00357r011	P62328	TMSB4X	1	44	44			Disorder
DP00357r012	P62328	TMSB4X	1	44	44		Protein binding
DP00357r013	P62328	TMSB4X	1	44	44				Disorder to order
DP00358r001	Q15185	PTGES3	123	160	38			Disorder
DP00358r003	Q15185	PTGES3	123	160	38		Protein binding
DP00358r002	Q15185	PTGES3	123	160	38				Order to disorder
DP00363r001	Q16222	UAP1	454	470	17			Disorder
DP00363r002	Q16222	UAP1	454	470	17	Flexible linker/spacer
DP00363r003	Q16222	UAP1	454	470	17	Molecular recognition effector
DP00364r005	Q15382	RHEB	171	181	11			Disorder
DP00364r007	Q15382	RHEB	171	181	11		Protein binding
DP00364r006	Q15382	RHEB	171	181	11				Disorder to order
DP00365r001	P53041	PPP5C	19	147	129			Disorder
DP00365r002	P53041	PPP5C	19	147	129	Molecular recognition assembler
DP00365r004	P53041	PPP5C	19	147	129		Protein binding
DP00365r003	P53041	PPP5C	19	147	129				Molten-globule to order
DP00365r005	P53041	PPP5C	19	147	129			Disorder
DP00365r006	P53041	PPP5C	19	147	129	Molecular recognition assembler
DP00365r008	P53041	PPP5C	19	147	129		Protein binding
DP00365r007	P53041	PPP5C	19	147	129				Molten-globule to order
DP00372r001	Q9NR00	TCIM	1	106	106			Disorder
DP00372r002	Q9NR00	TCIM	1	106	106			Disorder
DP00378r002	P08047	SP1	342	488	147			Disorder
DP00378r003	P08047	SP1	342	488	147	Assembler
DP00378r004	P08047	SP1	342	488	147		Protein binding
DP00378r005	P08047	SP1	342	488	147			Disorder
DP00378r006	P08047	SP1	153	215	63			Disorder
DP00378r001	P08047	SP1	342	488	147			Disorder
DP00378r007	P08047	SP1	153	215	63			Disorder
DP00378r008	P08047	SP1	153	215	63			Disorder
DP00378r009	P08047	SP1	153	215	63		Protein binding
DP00378r012	P08047	SP1	349	495	147			Disorder
DP00378r010	P08047	SP1	349	495	147			Disorder
DP00378r011	P08047	SP1	349	495	147		Protein binding
DP00378r013	P08047	SP1	349	495	147			Disorder
DP00381r001	P35869	AHR	545	713	169			Disorder
DP00381r002	P35869	AHR	545	713	169	Molecular recognition assembler
DP00381r004	P35869	AHR	545	713	169		Protein binding
DP00381r003	P35869	AHR	545	713	169				Disorder to order
DP00381r005	P35869	AHR	545	713	169			Disorder
DP00381r006	P35869	AHR	545	713	169	Molecular recognition assembler
DP00381r008	P35869	AHR	545	713	169		Protein binding
DP00381r007	P35869	AHR	545	713	169				Disorder to order
DP00381r009	P35869	AHR	545	713	169			Disorder
DP00381r010	P35869	AHR	545	713	169	Molecular recognition assembler
DP00381r012	P35869	AHR	545	713	169		Protein binding
DP00381r011	P35869	AHR	545	713	169				Disorder to order
DP00385r001	P49841	GSK3B	1	34	34			Disorder
DP00385r002	P49841	GSK3B	387	420	34			Disorder
DP00385r003	P49841	GSK3B	1	33	33			Disorder
DP00385r005	P49841	GSK3B	285	299	15			Disorder
DP00385r006	P49841	GSK3B	285	299	15	Regulation of phosphorylation
DP00385r008	P49841	GSK3B	285	299	15		Protein binding
DP00385r007	P49841	GSK3B	285	299	15				Disorder to order
DP00385r004	P49841	GSK3B	388	419	32			Disorder
DP00392r001	Q09161	NCBP1	1	26	26			Disorder
DP00392r002	Q09161	NCBP1	1	26	26	Tethering
DP00392r005	Q09161	NCBP1	671	684	14			Disorder
DP00392r006	Q09161	NCBP1	527	537	11			Disorder
DP00393r001	P52298	NCBP2	1	21	21			Disorder
DP00393r002	P52298	NCBP2	121	156	36			Disorder
DP00393r003	P52298	NCBP2	22	37	16			Disorder
DP00393r004	P52298	NCBP2	22	37	16		DNA binding
DP00404r001	O00204	SULT2B1	13	26	14			Disorder
DP00404r002	O00204	SULT2B1	13	26	14	Molecular recognition display site
DP00404r004	O00204	SULT2B1	13	26	14		Small molecule binding
DP00404r003	O00204	SULT2B1	13	26	14				Pre-molten globule to order
DP00418r001	P78504	JAG1	1094	1218	125			Disorder
DP00418r002	P78504	JAG1	1094	1218	125	Entropic chain
DP00418r003	P78504	JAG1	1094	1218	125	Molecular recognition assembler
DP00418r004	P78504	JAG1	1094	1218	125		Protein binding
DP00418r005	P78504	JAG1	1094	1218	125			Disorder
DP00418r006	P78504	JAG1	1094	1218	125	Entropic chain
DP00418r007	P78504	JAG1	1094	1218	125	Molecular recognition assembler
DP00418r008	P78504	JAG1	1094	1218	125		Protein binding
DP00418r009	P78504	JAG1	1094	1218	125			Disorder
DP00418r010	P78504	JAG1	1094	1218	125	Entropic chain
DP00418r011	P78504	JAG1	1094	1218	125	Molecular recognition assembler
DP00418r012	P78504	JAG1	1094	1218	125		Protein binding
DP00418r013	P78504	JAG1	1094	1218	125			Disorder
DP00418r014	P78504	JAG1	1094	1218	125	Entropic chain
DP00418r015	P78504	JAG1	1094	1218	125	Molecular recognition assembler
DP00418r016	P78504	JAG1	1094	1218	125		Protein binding
DP00420r001	Q96T21	SECISBP2	1	600	600			Disorder
DP00420r002	Q96T21	SECISBP2	1	600	600	Molecular recognition effector
DP00420r003	Q96T21	SECISBP2	1	600	600		DNA binding
DP00420r004	Q96T21	SECISBP2	776	854	79			Disorder
DP00420r005	Q96T21	SECISBP2	776	854	79	Molecular recognition effector
DP00420r006	Q96T21	SECISBP2	776	854	79		DNA binding
DP00428r001	P53350	PLK1	488	507	20			Disorder
DP00428r002	P53350	PLK1	488	507	20	Molecular recognition assembler
DP00428r003	P53350	PLK1	488	507	20				Disorder to order
DP00428r004	P53350	PLK1	493	507	15			Disorder
DP00428r005	P53350	PLK1	493	507	15	Molecular recognition assembler
DP00428r006	P53350	PLK1	493	507	15				Disorder to order
DP00437r001	P43351	RAD52	1	23	23			Disorder
DP00443r004	Q14191	WRN	1069	1092	24			Disorder
DP00443r005	Q14191	WRN	1069	1092	24		Protein binding
DP00443r006	Q14191	WRN	1069	1092	24		Nucleic acid binding
DP00445r003	P02511	CRYAB	165	175	11			Disorder
DP00445r004	P02511	CRYAB	165	175	11	Entropic exclusion
DP00445r001	P02511	CRYAB	166	175	10			Disorder
DP00445r002	P02511	CRYAB	166	175	10	Entropic exclusion
DP00448r001	Q9Y613	FHOD1	1104	1164	61			Disorder
DP00448r003	Q9Y613	FHOD1	1104	1164	61		Protein binding
DP00448r002	Q9Y613	FHOD1	1104	1164	61				Disorder to order
DP00448r004	Q9Y613	FHOD1	1104	1164	61			Disorder
DP00448r006	Q9Y613	FHOD1	1104	1164	61		Protein binding
DP00448r005	Q9Y613	FHOD1	1104	1164	61				Disorder to order
DP00457r002	Q9Y3D6	FIS1	121	145	25			Disorder
DP00457r003	Q9Y3D6	FIS1	121	145	25	Tethering
DP00457r004	Q9Y3D6	FIS1	121	145	25		Lipid binding
DP00464r001	Q13485	SMAD4	273	284	12			Disorder
DP00464r003	Q13485	SMAD4	273	284	12		Protein binding
DP00464r002	Q13485	SMAD4	273	284	12				Order to disorder
DP00464r004	Q13485	SMAD4	297	306	10			Disorder
DP00464r006	Q13485	SMAD4	297	306	10		Protein binding
DP00464r005	Q13485	SMAD4	297	306	10				Order to disorder
DP00466r003	P04156	PRNP	23	124	102			Disorder
DP00466r004	P04156	PRNP	23	124	102	Entropic chain
DP00468r001	P25963	NFKBIA	1	66	66			Disorder
DP00468r002	P25963	NFKBIA	276	317	42			Disorder
DP00472r001	P50542	PEX5	1	324	324			Disorder -> Pre-molten Globule
DP00472r002	P50542	PEX5	1	324	324	Molecular recognition chaperone
DP00472r003	P50542	PEX5	1	324	324		Protein binding
DP00472r004	P50542	PEX5	1	324	324			Disorder -> Pre-molten Globule
DP00472r005	P50542	PEX5	1	324	324	Molecular recognition chaperone
DP00472r006	P50542	PEX5	1	324	324		Protein binding
DP00472r010	P50542	PEX5	1	324	324			Disorder
DP00472r011	P50542	PEX5	1	324	324	Molecular recognition chaperone
DP00472r013	P50542	PEX5	1	324	324		Protein binding
DP00472r012	P50542	PEX5	1	324	324				Pre-molten globule to molten globule
DP00472r007	P50542	PEX5	1	324	324			Disorder -> Pre-molten Globule
DP00472r008	P50542	PEX5	1	324	324	Molecular recognition chaperone
DP00472r009	P50542	PEX5	1	324	324		Protein binding
DP00472r014	P50542	PEX5	1	110	110			Disorder
DP00472r015	P50542	PEX5	1	110	110		Protein binding
DP00472r016	P50542	PEX5	1	110	110				Disorder to order
DP00473r004	Q49AN0	CRY2	490	593	104			Disorder
DP00473r006	Q49AN0	CRY2	490	593	104		Protein binding
DP00473r005	Q49AN0	CRY2	490	593	104				Disorder to order
DP00473r007	Q49AN0	CRY2	490	593	104			Disorder
DP00473r009	Q49AN0	CRY2	490	593	104		Protein binding
DP00473r008	Q49AN0	CRY2	490	593	104				Disorder to order
DP00473r001	Q49AN0	CRY2	490	593	104			Disorder
DP00473r003	Q49AN0	CRY2	490	593	104		Protein binding
DP00473r002	Q49AN0	CRY2	490	593	104				Disorder to order
DP00485r001	Q9UBE0	SAE1	178	203	26			Disorder
DP00485r002	Q9UBE0	SAE1	180	205	26			Disorder
DP00485r003	Q9UBE0	SAE1	202	215	14			Disorder
DP00485r004	Q9UBE0	SAE1	202	215	14				Order to disorder
DP00485r005	Q9UBE0	SAE1	289	311	23			Disorder
DP00485r006	Q9UBE0	SAE1	289	311	23				Order to disorder
DP00485r011	Q9UBE0	SAE1	332	346	15			Disorder
DP00485r012	Q9UBE0	SAE1	332	346	15				Order to disorder
DP00486r001	Q9UBT2	UBA2	291	304	14			Disorder
DP00486r002	Q9UBT2	UBA2	551	640	90			Disorder
DP00486r003	Q9UBT2	UBA2	219	237	19			Disorder
DP00492r001	P10275	AR	142	485	344			Disorder
DP00492r002	P10275	AR	142	485	344	Molecular recognition assembler
DP00492r003	P10275	AR	142	485	344	Molecular recognition effector
DP00492r005	P10275	AR	142	485	344		Protein binding
DP00492r004	P10275	AR	142	485	344				Disorder to order
DP00492r006	P10275	AR	142	485	344			Disorder
DP00492r007	P10275	AR	142	485	344	Molecular recognition assembler
DP00492r008	P10275	AR	142	485	344	Molecular recognition effector
DP00492r010	P10275	AR	142	485	344		Protein binding
DP00492r009	P10275	AR	142	485	344				Disorder to order
DP00492r011	P10275	AR	142	485	344			Disorder
DP00492r012	P10275	AR	142	485	344	Molecular recognition assembler
DP00492r013	P10275	AR	142	485	344	Molecular recognition effector
DP00492r015	P10275	AR	142	485	344		Protein binding
DP00492r014	P10275	AR	142	485	344				Disorder to order
DP00492r016	P10275	AR	654	670	17			Disorder
DP00505r002	P04234	CD3D	127	171	45			Disorder
DP00505r004	P04234	CD3D	127	171	45		Protein binding
DP00505r003	P04234	CD3D	127	171	45				Disorder to order
DP00506r001	P07766	CD3E	1	11	11			Disorder
DP00506r002	P07766	CD3E	153	207	55			Disorder
DP00506r004	P07766	CD3E	153	207	55		Protein binding
DP00506r003	P07766	CD3E	153	207	55				Disorder to order
DP00508r001	P09693	CD3G	139	182	44			Disorder
DP00508r003	P09693	CD3G	139	182	44		Protein binding
DP00508r002	P09693	CD3G	139	182	44				Disorder to order
DP00509r001	P30273	FCER1G	40	60	21			Disorder
DP00509r002	P30273	FCER1G	40	60	21	Molecular recognition effector
DP00509r003	P30273	FCER1G	40	60	21		Protein binding
DP00510r001	O60356	NUPR1	1	82	82			Disorder
DP00510r002	O60356	NUPR1	1	82	82	Molecular recognition assembler
DP00510r003	O60356	NUPR1	1	82	82	Regulation of phosphorylation
DP00510r004	O60356	NUPR1	1	82	82				Disorder to order
DP00510r005	O60356	NUPR1	1	82	82			Disorder
DP00510r006	O60356	NUPR1	1	82	82	Molecular recognition assembler
DP00510r007	O60356	NUPR1	1	82	82	Regulation of phosphorylation
DP00510r008	O60356	NUPR1	1	82	82				Disorder to order
DP00517r001	P52179	MYOM1	836	931	96			Disorder
DP00517r002	P52179	MYOM1	836	931	96	Entropic chain
DP00517r003	P52179	MYOM1	836	931	96	Entropic spring
DP00517r004	P52179	MYOM1	836	931	96			Disorder
DP00517r005	P52179	MYOM1	836	931	96	Entropic chain
DP00517r006	P52179	MYOM1	836	931	96	Entropic spring
DP00519r001	P25054	APC	1362	1745	384			Disorder
DP00519r002	P25054	APC	1362	1745	384		Protein binding
DP00519r003	P25054	APC	1362	1745	384			Disorder
DP00519r004	P25054	APC	1362	1745	384		Protein binding
DP00520r001	Q969F2	NKD2	1	217	217			Disorder
DP00520r002	Q969F2	NKD2	1	217	217	Regulation of fatty acylation
DP00520r003	Q969F2	NKD2	1	217	217	Assembler
DP00520r004	Q969F2	NKD2	1	217	217		Protein binding
DP00520r005	Q969F2	NKD2	1	217	217			Disorder
DP00520r006	Q969F2	NKD2	1	217	217	Regulation of fatty acylation
DP00520r007	Q969F2	NKD2	1	217	217	Assembler
DP00520r008	Q969F2	NKD2	1	217	217		Protein binding
DP00521r001	O95997	PTTG1	1	202	202			Disorder
DP00521r002	O95997	PTTG1	1	202	202	Activator
DP00521r003	O95997	PTTG1	1	202	202	Molecular recognition display site
DP00521r005	O95997	PTTG1	1	202	202		Protein binding
DP00521r004	O95997	PTTG1	1	202	202				Disorder to order
DP00521r006	O95997	PTTG1	1	202	202			Disorder
DP00521r007	O95997	PTTG1	1	202	202	Activator
DP00521r008	O95997	PTTG1	1	202	202	Molecular recognition display site
DP00521r010	O95997	PTTG1	1	202	202		Protein binding
DP00521r009	O95997	PTTG1	1	202	202				Disorder to order
DP00521r011	O95997	PTTG1	1	202	202			Disorder
DP00521r012	O95997	PTTG1	1	202	202	Activator
DP00521r013	O95997	PTTG1	1	202	202	Molecular recognition display site
DP00521r015	O95997	PTTG1	1	202	202		Protein binding
DP00521r014	O95997	PTTG1	1	202	202				Disorder to order
DP00524r001	Q9NQC3	RTN4	1	200	200			Disorder
DP00524r002	Q9NQC3	RTN4	1	200	200			Disorder
DP00524r003	Q9NQC3	RTN4	1	200	200			Disorder
DP00524r004	Q9NQC3	RTN4	1155	1187	33			Disorder
DP00524r006	Q9NQC3	RTN4	1155	1187	33			Disorder
DP00524r005	Q9NQC3	RTN4	1155	1187	33			Disorder
DP01855r001	Q9NQC3	RTN4	1	1016				Disorder
DP01855r002	Q9NQC3	RTN4	201	1016				Disorder
DP01855r003	Q9NQC3	RTN4	1	1016				Disorder
DP01855r004	Q9NQC3	RTN4	201	1016				Disorder
DP01855r005	Q9NQC3	RTN4	201	1016				Disorder
DP01855r006	Q9NQC3	RTN4	567	748				Disorder
DP01855r007	Q9NQC3	RTN4	567	748				Disorder
DP01855r008	Q9NQC3	RTN4	567	748					Disorder to molten globule
DP01855r009	Q9NQC3	RTN4	1155	1187				Disorder
DP01855r010	Q9NQC3	RTN4	1055	1094				Disorder
DP01855r011	Q9NQC3	RTN4	1155	1187				Disorder
DP00537r001	O43236	SEPTIN4	1	119	119			Disorder
DP00537r003	O43236	SEPTIN4	1	119	119			Disorder
DP00537r002	O43236	SEPTIN4	1	119	119			Disorder
DP00539r001	P51608	MECP2	1	75	75			Disorder
DP00539r002	P51608	MECP2	1	75	75	Molecular recognition assembler
DP00539r003	P51608	MECP2	1	75	75		Nucleic acid binding
DP00539r004	P51608	MECP2	207	310	104			Disorder
DP00539r005	P51608	MECP2	207	310	104	Inhibitor
DP00539r006	P51608	MECP2	207	310	104		Nucleic acid binding
DP00539r009	P51608	MECP2	335	486	152			Disorder
DP00539r010	P51608	MECP2	261	330	70			Disorder
DP00539r007	P51608	MECP2	165	210	46			Disorder
DP00539r008	P51608	MECP2	165	210	46	Assembler
DP00543r014	Q14061	COX17	1	63	63			Disorder -> Molten Globule
DP00543r016	Q14061	COX17	25	60	36			Disorder
DP00543r017	Q14061	COX17	25	60	36				Disorder to order
DP00543r018	Q14061	COX17	1	63	63			Disorder
DP00543r019	Q14061	COX17	25	60	36			Disorder
DP00543r020	Q14061	COX17	25	60	36				Disorder to order
DP00543r021	Q14061	COX17	1	63	63			Disorder
DP00543r022	Q14061	COX17	25	63	39			Disorder
DP00543r023	Q14061	COX17	25	63	39				Disorder to order
DP00543r024	Q14061	COX17	1	63	63			Disorder
DP00543r001	Q14061	COX17	1	29	29			Disorder
DP00543r002	Q14061	COX17	1	29	29	Metal binding
DP00543r003	Q14061	COX17	1	29	29	Entropic bristle
DP00543r004	Q14061	COX17	1	29	29		Ion binding
DP00543r005	Q14061	COX17	1	17	17			Disorder
DP00543r006	Q14061	COX17	1	17	17	Metal binding
DP00543r007	Q14061	COX17	1	17	17	Entropic bristle
DP00543r008	Q14061	COX17	1	17	17		Ion binding
DP00546r001	Q9NX55	HYPK	1	129	129			Disorder -> Pre-molten Globule
DP00546r002	Q9NX55	HYPK	1	129	129	Molecular recognition chaperone
DP00546r004	Q9NX55	HYPK	1	129	129		Protein binding
DP00546r003	Q9NX55	HYPK	1	129	129				Pre-molten globule to molten globule
DP00546r005	Q9NX55	HYPK	1	129	129			Disorder -> Pre-molten Globule
DP00546r006	Q9NX55	HYPK	1	129	129	Molecular recognition chaperone
DP00546r007	Q9NX55	HYPK	1	129	129		Protein binding
DP00546r008	Q9NX55	HYPK	1	129	129			Disorder -> Pre-molten Globule
DP00546r009	Q9NX55	HYPK	1	129	129	Molecular recognition chaperone
DP00546r010	Q9NX55	HYPK	1	129	129		Protein binding
DP00549r001	O00488	ZNF593	1	35	35			Disorder
DP00549r005	O00488	ZNF593	78	116	39			Disorder
DP00549r002	O00488	ZNF593	36	77	42			Order
DP00551r001	P16860	NPPB	1	77	77			Disorder
DP00551r002	P16860	NPPB	1	77	77			Disorder
DP00551r003	P16860	NPPB	1	77	77			Disorder
DP00553r001	Q9NZ94	NLGN3	731	848	118			Disorder
DP00553r002	Q9NZ94	NLGN3	731	848	118	Molecular recognition assembler
DP00553r003	Q9NZ94	NLGN3	731	848	118		Protein binding
DP00553r004	Q9NZ94	NLGN3	731	848	118			Disorder
DP00553r005	Q9NZ94	NLGN3	731	848	118	Molecular recognition assembler
DP00553r006	Q9NZ94	NLGN3	731	848	118		Protein binding
DP00553r007	Q9NZ94	NLGN3	731	848	118			Disorder
DP00553r008	Q9NZ94	NLGN3	731	848	118	Molecular recognition assembler
DP00553r009	Q9NZ94	NLGN3	731	848	118		Protein binding
DP00553r010	Q9NZ94	NLGN3	731	848	118			Disorder
DP00553r011	Q9NZ94	NLGN3	731	848	118	Molecular recognition assembler
DP00553r012	Q9NZ94	NLGN3	731	848	118		Protein binding
DP00553r013	Q9NZ94	NLGN3	731	848	118			Disorder
DP00553r014	Q9NZ94	NLGN3	731	848	118	Molecular recognition assembler
DP00553r015	Q9NZ94	NLGN3	731	848	118		Protein binding
DP00553r016	Q9NZ94	NLGN3	731	848	118			Disorder
DP00553r017	Q9NZ94	NLGN3	731	848	118	Molecular recognition assembler
DP00553r018	Q9NZ94	NLGN3	731	848	118		Protein binding
DP00553r019	Q9NZ94	NLGN3	731	848	118			Disorder
DP00553r020	Q9NZ94	NLGN3	731	848	118	Molecular recognition assembler
DP00553r021	Q9NZ94	NLGN3	731	848	118		Protein binding
DP00554r001	Q9C000	NLRP1	31	50	20			Disorder
DP00554r002	Q9C000	NLRP1	31	50	20		Protein binding
DP00555r001	Q16143	SNCB	1	134	134			Disorder
DP00555r002	Q16143	SNCB	1	134	134		Protein binding
DP00558r001	P49354	FNTA	368	379	12			Disorder
DP00558r002	P49354	FNTA	1	54	54			Disorder
DP00558r003	P49354	FNTA	1	54	54	Assembler
DP00558r004	P49354	FNTA	1	54	54	Molecular recognition display site
DP00562r002	Q9Y296	TRAPPC4	11	25	15			Disorder
DP00565r001	P63098	PPP3R1	1	14	14			Disorder
DP00565r003	P63098	PPP3R1	158	169	12			Disorder
DP00570r001	P09132	SRP19	119	128	10			Disorder
DP00570r003	P09132	SRP19	119	128	10		Ion binding
DP00570r002	P09132	SRP19	119	128	10				Disorder to order
DP00571r016	P39900	MMP12	146	157	12			Disorder
DP00571r017	P39900	MMP12	146	157	12	Molecular recognition assembler
DP00571r018	P39900	MMP12	146	157	12	Flexible linker/spacer
DP00571r020	P39900	MMP12	146	157	12		Ion binding
DP00571r019	P39900	MMP12	146	157	12				Disorder to order
DP00576r004	P54252	ATXN3	174	361	188			Disorder
DP00576r005	P54252	ATXN3	174	361	188			Disorder
DP00576r006	P54252	ATXN3	182	291	110			Disorder
DP00576r007	P54252	ATXN3	182	291	110			Disorder
DP00576r008	P54252	ATXN3	194	361	168			Disorder
DP00576r009	P54252	ATXN3	194	361	168		Protein binding
DP00576r010	P54252	ATXN3	224	348	125			Disorder
DP00576r011	P54252	ATXN3	262	361	100			Disorder
DP00581r001	P11233	RALA	72	83	12			Disorder
DP00581r002	P11233	RALA	72	83	12	Flexible linker/spacer
DP00581r003	P11233	RALA	72	83	12	Molecular recognition display site
DP00581r005	P11233	RALA	72	83	12		Protein binding
DP00581r004	P11233	RALA	72	83	12				Disorder to order
DP00592r001	P48539	PCP4	1	62	62			Disorder
DP00592r002	P48539	PCP4	1	62	62		Protein binding
DP00592r003	P48539	PCP4	1	62	62			Disorder
DP00592r004	P48539	PCP4	1	62	62		Protein binding
DP00607r004	Q16595	FXN	42	86	45			Disorder
DP00607r005	Q16595	FXN	42	86	45	Flexible linker/spacer
DP00607r006	Q16595	FXN	42	86	45		Protein binding
DP00607r007	Q16595	FXN	42	86	45			Disorder
DP00607r008	Q16595	FXN	42	86	45	Flexible linker/spacer
DP00607r009	Q16595	FXN	42	86	45		Protein binding
DP00607r001	Q16595	FXN	1	41	41			Order
DP00608r005	Q13573	SNW1	59	129	71			Disorder
DP00608r006	Q13573	SNW1	59	129	71	Molecular recognition effector
DP00608r008	Q13573	SNW1	59	129	71		Protein binding
DP00608r007	Q13573	SNW1	59	129	71				Disorder to order
DP00608r009	Q13573	SNW1	59	129	71			Disorder
DP00608r010	Q13573	SNW1	59	129	71	Molecular recognition effector
DP00608r012	Q13573	SNW1	59	129	71		Protein binding
DP00608r011	Q13573	SNW1	59	129	71				Disorder to order
DP00608r013	Q13573	SNW1	59	129	71			Disorder
DP00608r014	Q13573	SNW1	59	129	71	Molecular recognition effector
DP00608r016	Q13573	SNW1	59	129	71		Protein binding
DP00608r015	Q13573	SNW1	59	129	71				Disorder to order
DP00608r001	Q13573	SNW1	59	129	71			Disorder
DP00608r002	Q13573	SNW1	59	129	71	Molecular recognition effector
DP00608r004	Q13573	SNW1	59	129	71		Protein binding
DP00608r003	Q13573	SNW1	59	129	71				Disorder to order
DP00611r001	P30291	WEE1	1	292	292			Disorder
DP00611r002	P30291	WEE1	1	292	292	Flexible linker/spacer
DP00611r003	P30291	WEE1	1	292	292		Protein binding
DP00611r004	P30291	WEE1	436	455	20			Disorder
DP00611r005	P30291	WEE1	436	455	20	Flexible linker/spacer
DP00616r001	P02788	LTF	38	59	22			Disorder
DP00616r002	P02788	LTF	38	59	22	Molecular recognition effector
DP00616r003	P02788	LTF	38	59	22			Disorder
DP00616r004	P02788	LTF	38	59	22	Molecular recognition effector
DP00616r005	P02788	LTF	38	59	22			Disorder
DP00616r006	P02788	LTF	38	59	22	Molecular recognition effector
DP00617r003	P60896	SEM1	26	36	11			Disorder
DP00621r001	P00736	C1R	193	305	113			Disorder
DP00621r002	P00736	C1R	193	305	113	Molecular recognition scavenger
DP00621r003	P00736	C1R	193	305	113				Disorder to order
DP00621r004	P00736	C1R	193	305	113			Disorder
DP00621r005	P00736	C1R	193	305	113	Molecular recognition scavenger
DP00621r006	P00736	C1R	193	305	113				Disorder to order
DP00624r001	P35638	DDIT3	116	168	53			Disorder
DP00624r002	P35638	DDIT3	116	168	53	Molecular recognition effector
DP00624r003	P35638	DDIT3	116	168	53				Disorder to order
DP00624r004	P35638	DDIT3	116	168	53			Disorder
DP00624r005	P35638	DDIT3	116	168	53	Molecular recognition effector
DP00624r006	P35638	DDIT3	116	168	53				Disorder to order
DP00628r001	P15309	ACPP	248	286	39			Disorder
DP00628r002	P15309	ACPP	248	286	39	Assembler
DP00628r003	P15309	ACPP	248	286	39				Disorder to order
DP00630r001	O76070	SNCG	1	127	127			Disorder
DP00630r002	O76070	SNCG	1	127	127	Molecular recognition effector
DP00630r003	O76070	SNCG	1	127	127		Protein binding
DP00630r004	O76070	SNCG	1	127	127			Disorder
DP00630r005	O76070	SNCG	1	127	127	Molecular recognition effector
DP00630r006	O76070	SNCG	1	127	127		Protein binding
DP00632r001	Q01844	EWSR1	1	264	264			Disorder
DP00632r002	Q01844	EWSR1	1	264	264	Molecular recognition effector
DP00633r001	Q09472	EP300	401	566	166			Disorder
DP00641r001	P51671	CCL11	1	31	31			Disorder
DP00641r002	P51671	CCL11	1	31	31	Molecular recognition effector
DP00641r003	P51671	CCL11	1	31	31		Protein binding
DP00644r001	P22362	CCL1	1	23	23			Disorder
DP00644r002	P22362	CCL1	1	23	23	Tethering
DP00652r001	P00441	SOD1	69	78	10			Disorder
DP00652r002	P00441	SOD1	69	78	10		Ion binding
DP00652r003	P00441	SOD1	127	142	16			Disorder
DP00652r004	P00441	SOD1	127	142	16		Ion binding
DP00666r001	P32004	L1CAM	1144	1257	114			Disorder
DP00666r003	P32004	L1CAM	1144	1257	114		Protein binding
DP00666r002	P32004	L1CAM	1144	1257	114				Disorder to order
DP00666r004	P32004	L1CAM	1144	1257	114			Disorder
DP00666r006	P32004	L1CAM	1144	1257	114		Protein binding
DP00666r005	P32004	L1CAM	1144	1257	114				Disorder to order
DP00666r007	P32004	L1CAM	1144	1257	114			Disorder
DP00666r009	P32004	L1CAM	1144	1257	114		Protein binding
DP00666r008	P32004	L1CAM	1144	1257	114				Disorder to order
DP00666r010	P32004	L1CAM	1144	1257	114			Disorder
DP00666r012	P32004	L1CAM	1144	1257	114		Protein binding
DP00666r011	P32004	L1CAM	1144	1257	114				Disorder to order
DP00670r001	Q29983	MICA	152	161	10			Disorder
DP00670r002	Q29983	MICA	152	161	10			Disorder
DP00672r001	Q92886	NEUROG1	90	150	61			Disorder
DP00672r002	Q92886	NEUROG1	90	150	61	Molecular recognition effector
DP00672r004	Q92886	NEUROG1	90	150	61		Nucleic acid binding
DP00672r003	Q92886	NEUROG1	90	150	61				Pre-molten globule to order
DP00678r001	P11171	EPB41	800	864	65			Disorder
DP00678r002	P11171	EPB41	800	864	65	Molecular recognition effector
DP00678r003	P11171	EPB41	800	864	65		Protein binding
DP00678r004	P11171	EPB41	800	864	65			Disorder
DP00678r005	P11171	EPB41	800	864	65	Molecular recognition effector
DP00678r006	P11171	EPB41	800	864	65		Protein binding
DP00683r003	Q99801	NKX3-1	1	184	184			Disorder
DP00683r004	Q99801	NKX3-1	1	184	184		Nucleic acid binding
DP00683r001	Q99801	NKX3-1	1	184	184			Disorder
DP00683r002	Q99801	NKX3-1	1	184	184		Nucleic acid binding
DP00694r001	Q8N488	RYBP	1	228	228			Disorder
DP00694r003	Q8N488	RYBP	1	228	228		Nucleic acid binding
DP00694r004	Q8N488	RYBP	1	228	228		Protein binding
DP00694r002	Q8N488	RYBP	1	228	228				Disorder to order
DP00694r005	Q8N488	RYBP	1	228	228			Disorder
DP00694r007	Q8N488	RYBP	1	228	228		Nucleic acid binding
DP00694r008	Q8N488	RYBP	1	228	228		Protein binding
DP00694r006	Q8N488	RYBP	1	228	228				Disorder to order
DP00694r009	Q8N488	RYBP	145	179	35			Disorder
DP00694r011	Q8N488	RYBP	145	179	35		Protein binding
DP00694r012	Q8N488	RYBP	145	179	35		Nucleic acid binding
DP00694r010	Q8N488	RYBP	145	179	35				Disorder to order
DP00696r002	Q9Y258	CCL26	84	94	11			Disorder
DP00702r001	P46937	YAP1	101	171	71			Disorder
DP00702r002	P46937	YAP1	101	171	71	Inhibitor
DP00702r003	P46937	YAP1	101	171	71		Protein binding
DP00704r001	P24522	GADD45A	1	16	16			Disorder
DP00704r002	P24522	GADD45A	1	16	16			Disorder
DP00704r006	P24522	GADD45A	105	118	14			Disorder
DP00704r003	P24522	GADD45A	105	118	14			Disorder
DP00704r004	P24522	GADD45A	105	118	14	Molecular recognition effector
DP00704r005	P24522	GADD45A	105	118	14		Protein binding
DP00706r001	Q15517	CDSN	60	171	112			Disorder
DP00706r002	Q15517	CDSN	60	171	112	Molecular recognition assembler
DP00706r003	Q15517	CDSN	60	171	112	Prion
DP00706r005	Q15517	CDSN	60	171	112		Protein binding
DP00706r004	Q15517	CDSN	60	171	112				Disorder to order
DP00707r001	Q9UER7	DAXX	347	420	74			Disorder
DP00709r001	Q9Y3M2	CBY1	1	63	63			Disorder
DP00709r002	Q9Y3M2	CBY1	1	63	63	Inhibitor
DP00709r003	Q9Y3M2	CBY1	1	63	63	Molecular recognition effector
DP00709r005	Q9Y3M2	CBY1	1	63	63		Protein binding
DP00709r004	Q9Y3M2	CBY1	1	63	63				Disorder to order
DP00709r006	Q9Y3M2	CBY1	1	63	63			Disorder
DP00709r007	Q9Y3M2	CBY1	1	63	63	Inhibitor
DP00709r008	Q9Y3M2	CBY1	1	63	63	Molecular recognition effector
DP00709r010	Q9Y3M2	CBY1	1	63	63		Protein binding
DP00709r009	Q9Y3M2	CBY1	1	63	63				Disorder to order
DP00709r011	Q9Y3M2	CBY1	1	63	63			Disorder
DP00709r012	Q9Y3M2	CBY1	1	63	63	Inhibitor
DP00709r013	Q9Y3M2	CBY1	1	63	63	Molecular recognition effector
DP00709r015	Q9Y3M2	CBY1	1	63	63		Protein binding
DP00709r014	Q9Y3M2	CBY1	1	63	63				Disorder to order
DP00709r016	Q9Y3M2	CBY1	1	63	63			Disorder
DP00709r017	Q9Y3M2	CBY1	1	63	63	Inhibitor
DP00709r018	Q9Y3M2	CBY1	1	63	63	Molecular recognition effector
DP00709r020	Q9Y3M2	CBY1	1	63	63		Protein binding
DP00709r019	Q9Y3M2	CBY1	1	63	63				Disorder to order
DP00709r021	Q9Y3M2	CBY1	102	126	25			Disorder
DP00709r022	Q9Y3M2	CBY1	102	126	25	Molecular recognition effector
DP00709r023	Q9Y3M2	CBY1	102	126	25		Protein binding
DP00709r024	Q9Y3M2	CBY1	102	126	25			Disorder
DP00709r025	Q9Y3M2	CBY1	102	126	25	Molecular recognition effector
DP00709r026	Q9Y3M2	CBY1	102	126	25		Protein binding
DP00709r027	Q9Y3M2	CBY1	102	126	25			Disorder
DP00709r028	Q9Y3M2	CBY1	102	126	25	Molecular recognition effector
DP00709r029	Q9Y3M2	CBY1	102	126	25		Protein binding
DP00709r030	Q9Y3M2	CBY1	1	63	63			Disorder
DP00709r031	Q9Y3M2	CBY1	1	63	63	Molecular recognition effector
DP00709r032	Q9Y3M2	CBY1	1	63	63		Protein binding
DP00709r033	Q9Y3M2	CBY1	1	63	63			Disorder
DP00709r034	Q9Y3M2	CBY1	1	63	63	Molecular recognition effector
DP00709r035	Q9Y3M2	CBY1	1	63	63		Protein binding
DP00709r036	Q9Y3M2	CBY1	1	63	63			Disorder
DP00709r037	Q9Y3M2	CBY1	1	63	63	Molecular recognition effector
DP00709r038	Q9Y3M2	CBY1	1	63	63		Protein binding
DP00712r001	Q9UGL1	KDM5B	115	129	15			Disorder
DP00712r002	Q9UGL1	KDM5B	115	129	15		Nucleic acid binding
DP00712r005	Q9UGL1	KDM5B	188	199	12			Disorder
DP00712r006	Q9UGL1	KDM5B	188	199	12		Nucleic acid binding
DP00716r001	P02545	LMNA	386	664	279			Disorder
DP00718r001	P37231	PPARG	9	111	103			Disorder
DP00718r002	P37231	PPARG	9	111	103	Molecular recognition effector
DP00718r003	P37231	PPARG	9	111	103		Protein binding
DP00718r007	P37231	PPARG	9	111	103			Disorder
DP00718r008	P37231	PPARG	9	111	103	Molecular recognition effector
DP00718r009	P37231	PPARG	9	111	103		Protein binding
DP00718r010	P37231	PPARG	9	111	103			Disorder
DP00718r011	P37231	PPARG	9	111	103	Molecular recognition effector
DP00718r012	P37231	PPARG	9	111	103		Protein binding
DP00718r013	P37231	PPARG	112	174	63			Disorder
DP00718r014	P37231	PPARG	112	174	63	Molecular recognition effector
DP00718r016	P37231	PPARG	112	174	63		Protein binding
DP00718r015	P37231	PPARG	112	174	63				Disorder to order
DP00718r017	P37231	PPARG	112	174	63			Disorder
DP00718r018	P37231	PPARG	112	174	63	Molecular recognition effector
DP00718r020	P37231	PPARG	112	174	63		Protein binding
DP00718r019	P37231	PPARG	112	174	63				Disorder to order
DP00718r021	P37231	PPARG	175	211	37			Disorder
DP00718r022	P37231	PPARG	175	211	37	Molecular recognition effector
DP00718r023	P37231	PPARG	175	211	37		Nucleic acid binding
DP00718r024	P37231	PPARG	175	211	37			Disorder
DP00718r025	P37231	PPARG	175	211	37	Molecular recognition effector
DP00718r026	P37231	PPARG	175	211	37		Nucleic acid binding
DP00718r027	P37231	PPARG	238	278	41			Disorder
DP00718r028	P37231	PPARG	238	278	41	Molecular recognition effector
DP00718r029	P37231	PPARG	238	278	41		Protein binding
DP00718r030	P37231	PPARG	238	278	41			Disorder
DP00718r031	P37231	PPARG	238	278	41	Molecular recognition effector
DP00718r032	P37231	PPARG	238	278	41		Protein binding
DP00718r033	P37231	PPARG	279	298	20			Disorder
DP00718r034	P37231	PPARG	279	298	20	Molecular recognition effector
DP00718r035	P37231	PPARG	279	298	20				Disorder to order
DP00718r036	P37231	PPARG	279	298	20			Disorder
DP00718r037	P37231	PPARG	279	298	20	Molecular recognition effector
DP00718r038	P37231	PPARG	279	298	20				Disorder to order
DP00718r039	P37231	PPARG	443	452	10			Disorder
DP00718r040	P37231	PPARG	443	452	10	Molecular recognition effector
DP00718r042	P37231	PPARG	443	452	10		Protein binding
DP00718r041	P37231	PPARG	443	452	10				Order to disorder
DP00718r043	P37231	PPARG	443	452	10			Disorder
DP00718r044	P37231	PPARG	443	452	10	Molecular recognition effector
DP00718r046	P37231	PPARG	443	452	10		Protein binding
DP00718r045	P37231	PPARG	443	452	10				Order to disorder
DP00718r004	P37231	PPARG	9	111	103			Disorder
DP00718r005	P37231	PPARG	9	111	103	Molecular recognition effector
DP00718r006	P37231	PPARG	9	111	103		Protein binding
DP00718r050	P37231	PPARG	453	477	25			Disorder
DP00718r051	P37231	PPARG	453	477	25	Molecular recognition effector
DP00718r052	P37231	PPARG	453	477	25		Protein binding
DP00718r047	P37231	PPARG	453	477	25			Disorder
DP00718r048	P37231	PPARG	453	477	25	Molecular recognition effector
DP00718r049	P37231	PPARG	453	477	25		Protein binding
DP00719r001	Q13569	TDG	1	50	50			Disorder
DP00719r002	Q13569	TDG	1	50	50	Cis-regulatory element
DP00719r003	Q13569	TDG	51	111	61			Disorder
DP00719r004	Q13569	TDG	51	111	61	Molecular recognition effector
DP00719r006	Q13569	TDG	51	111	61		Nucleic acid binding
DP00719r005	Q13569	TDG	51	111	61				Disorder to order
DP00719r007	Q13569	TDG	340	410	71			Disorder
DP00719r008	Q13569	TDG	340	410	71	Cis-regulatory element
DP00736r001	Q9UKV8	AGO2	1	22	22			Disorder
DP00736r002	Q9UKV8	AGO2	1	22	22	Flexible linker/spacer
DP00736r003	Q9UKV8	AGO2	818	838	21			Disorder
DP00736r004	Q9UKV8	AGO2	818	838	21	Flexible linker/spacer
DP00747r001	P01160	NPPA	56	123	68			Disorder
DP00747r002	P01160	NPPA	56	123	68	Regulation of limited proteolysis
DP00747r003	P01160	NPPA	56	123	68		Protein binding
DP00747r004	P01160	NPPA	56	123	68			Disorder
DP00747r005	P01160	NPPA	56	123	68	Regulation of limited proteolysis
DP00747r006	P01160	NPPA	56	123	68		Protein binding
DP00747r007	P01160	NPPA	56	123	68			Disorder
DP00747r008	P01160	NPPA	56	123	68			Disorder
DP00747r009	P01160	NPPA	56	123	68	Regulation of limited proteolysis
DP00747r010	P01160	NPPA	56	123	68		Protein binding
DP00747r011	P01160	NPPA	56	123	68			Disorder
DP00747r012	P01160	NPPA	56	123	68	Regulation of limited proteolysis
DP00747r013	P01160	NPPA	56	123	68		Protein binding
DP00748r001	P46108	CRK	121	133	13			Disorder
DP00748r002	P46108	CRK	121	133	13	Flexible linker/spacer
DP00748r003	P46108	CRK	192	223	32			Disorder
DP00748r004	P46108	CRK	192	223	32	Flexible linker/spacer
DP00748r005	P46108	CRK	224	237	14			Disorder
DP00748r006	P46108	CRK	224	237	14	Assembler
DP00748r008	P46108	CRK	224	237	14		Protein binding
DP00748r007	P46108	CRK	224	237	14				Disorder to order
DP00748r009	P46108	CRK	238	293	56			Disorder
DP00748r010	P46108	CRK	238	293	56	Assembler
DP00748r012	P46108	CRK	238	293	56		Protein binding
DP00748r011	P46108	CRK	238	293	56				Disorder to order
DP00757r001	Q9BSY4	CHCHD5	94	109	16			Disorder
DP00765r002	O00585	CCL21	71	111	41			Disorder
DP00775r001	P15311	EZR	130	150	21			Disorder
DP00775r002	P15311	EZR	130	150	21	Regulation of phosphorylation
DP00775r003	P15311	EZR	130	150	21				Order to disorder
DP00775r004	P15311	EZR	506	586	81			Disorder
DP00775r005	P15311	EZR	506	586	81	Cis-regulatory element
DP00775r006	P15311	EZR	506	586	81				Order to disorder
DP00793r001	P05387	RPLP2	63	115	53			Disorder
DP00793r002	P05387	RPLP2	102	115	14			Disorder
DP00793r004	P05387	RPLP2	102	115	14		Protein binding
DP00793r003	P05387	RPLP2	102	115	14				Order to disorder
DP00794r002	P50616	TOB1	147	285	139			Disorder
DP00794r003	P50616	TOB1	147	345	199			Disorder
DP00794r001	P50616	TOB1	116	138	23			Disorder
DP00796r001	P15382	KCNE1	107	129	23			Disorder
DP00796r002	P15382	KCNE1	107	129	23		Protein binding
DP00796r005	P15382	KCNE1	72	91	20			Disorder
DP00796r006	P15382	KCNE1	72	91	20	Flexible linker/spacer
DP00796r003	P15382	KCNE1	24	45	22			Disorder
DP00796r004	P15382	KCNE1	24	45	22	Flexible linker/spacer
DP00797r001	O15273	TCAP	91	167	77			Disorder
DP00797r002	O15273	TCAP	91	167	77		Protein binding
DP00797r003	O15273	TCAP	91	167	77			Disorder
DP00797r004	O15273	TCAP	91	167	77		Protein binding
DP00816r001	P41236	PPP1R2	9	164	156			Disorder
DP00816r002	P41236	PPP1R2	9	164	156	Inhibitor
DP00816r004	P41236	PPP1R2	9	164	156		Protein binding
DP00816r003	P41236	PPP1R2	9	164	156				Disorder to order
DP00816r005	P41236	PPP1R2	9	164	156			Disorder
DP00816r006	P41236	PPP1R2	9	164	156	Inhibitor
DP00816r008	P41236	PPP1R2	9	164	156		Protein binding
DP00816r007	P41236	PPP1R2	9	164	156				Disorder to order
DP00839r001	Q16186	ADRM1	1	21	21			Disorder
DP00839r004	Q16186	ADRM1	386	407	22			Disorder
DP00839r002	Q16186	ADRM1	132	252	121			Disorder
DP00839r003	Q16186	ADRM1	132	252	121	Flexible linker/spacer
DP00839r005	Q16186	ADRM1	253	285	33			Disorder
DP00839r006	Q16186	ADRM1	253	285	33	Inhibitor
DP00839r008	Q16186	ADRM1	253	285	33		Protein binding
DP00839r007	Q16186	ADRM1	253	285	33				Order to disorder
DP00841r001	O14733	MAP2K7	30	100	71			Disorder
DP00841r002	O14733	MAP2K7	30	100	71	Activator
DP00841r003	O14733	MAP2K7	30	100	71		Protein binding
DP00846r001	O60888	CUTA	45	60	16			Disorder
DP00846r002	O60888	CUTA	170	179	10			Disorder
DP00864r001	Q9BQ15	NABP2	28	37	10			Disorder
DP00864r002	Q9BQ15	NABP2	71	81	11			Disorder
DP00864r005	Q9BQ15	NABP2	122	211	90			Disorder
DP00864r004	Q9BQ15	NABP2	110	211	102			Disorder
DP00865r001	Q6P3W2	DNAJC24	1	10	10			Disorder
DP00865r002	Q6P3W2	DNAJC24	77	92	16			Disorder
DP00865r003	Q6P3W2	DNAJC24	77	92	16	Flexible linker/spacer
DP00873r001	Q9H981	ACTR8	401	507	107			Disorder
DP00873r002	Q9H981	ACTR8	401	507	107		Protein binding
DP00887r001	P21246	PTN	33	46	14			Disorder
DP00887r002	P21246	PTN	142	168	27			Disorder
DP00893r004	P08240	SRPRA	130	176	47			Disorder
DP00893r005	P08240	SRPRA	130	176	47	Assembler
DP00893r006	P08240	SRPRA	130	176	47		Protein binding
DP00893r007	P08240	SRPRA	130	175	46			Disorder
DP00893r008	P08240	SRPRA	130	175	46	Assembler
DP00893r009	P08240	SRPRA	130	175	46		Protein binding
DP00901r001	O75496	GMNN	70	91	22			Disorder
DP00901r002	O75496	GMNN	70	91	22	Inhibitor
DP00901r003	O75496	GMNN	70	91	22		Protein binding
DP00903r001	P47813	EIF1AX	1	15	15			Disorder
DP00903r003	P47813	EIF1AX	1	27	27			Disorder
DP00903r002	P47813	EIF1AX	124	144	21			Disorder
DP00910r001	P41567	EIF1	1	28	28			Disorder
DP00912r001	Q8N4Q1	CHCHD4	107	142	36			Disorder
DP00917r003	P21583	KITLG	127	141	15			Disorder
DP00917r004	P21583	KITLG	127	141	15	Flexible linker/spacer
DP00917r001	P21583	KITLG	92	103	12			Disorder
DP00917r002	P21583	KITLG	92	103	12	Flexible linker/spacer
DP00926r001	Q9BQB4	SOST	25	79	55			Disorder
DP00926r002	Q9BQB4	SOST	169	213	45			Disorder
DP00926r003	Q9BQB4	SOST	110	133	24			Disorder
DP00926r004	Q9BQB4	SOST	110	133	24	Inhibitor
DP00926r005	Q9BQB4	SOST	110	133	24		Protein binding
DP00930r001	P80723	BASP1	1	227	227			Disorder
DP00930r003	P80723	BASP1	1	227	227			Disorder
DP00930r004	P80723	BASP1	1	227	227			Disorder
DP00930r002	P80723	BASP1	1	227	227			Disorder
DP00934r004	P61925	PKIA	53	76	24			Disorder
DP00934r005	P61925	PKIA	53	76	24	Inhibitor
DP00934r009	P61925	PKIA	14	33	20			Disorder
DP00934r010	P61925	PKIA	44	76	33			Disorder
DP00934r011	P61925	PKIA	1	76	76			Disorder
DP00937r001	Q12972	PPP1R8	144	225	82			Disorder
DP00937r002	Q12972	PPP1R8	144	225	82	Inhibitor
DP00937r003	Q12972	PPP1R8	144	225	82		Protein binding
DP00937r004	Q12972	PPP1R8	185	198	14			Disorder
DP00937r005	Q12972	PPP1R8	185	198	14	Inhibitor
DP00937r006	Q12972	PPP1R8	185	198	14		Protein binding
DP00941r003	Q93009	USP7	54	66	13			Disorder
DP00941r004	Q93009	USP7	174	187	14			Disorder
DP00949r001	Q9HAU5	UPF2	1105	1129	25			Disorder
DP00949r002	Q9HAU5	UPF2	1105	1129	25	Assembler
DP00949r004	Q9HAU5	UPF2	1105	1129	25		Protein binding
DP00949r003	Q9HAU5	UPF2	1105	1129	25				Disorder to order
DP00949r005	Q9HAU5	UPF2	1167	1207	41			Disorder
DP00949r006	Q9HAU5	UPF2	1167	1207	41	Assembler
DP00949r008	Q9HAU5	UPF2	1167	1207	41		Protein binding
DP00949r007	Q9HAU5	UPF2	1167	1207	41				Disorder to order
DP00949r009	Q9HAU5	UPF2	1130	1166	37			Disorder
DP00949r010	Q9HAU5	UPF2	1130	1166	37	Flexible linker/spacer
DP00949r011	Q9HAU5	UPF2	1130	1166	37		Protein binding
DP00949r013	Q9HAU5	UPF2	481	530	50			Disorder
DP00949r012	Q9HAU5	UPF2	430	486	57			Disorder
DP00951r001	P17677	GAP43	1	238	238			Disorder
DP00951r002	P17677	GAP43	1	238	238			Disorder
DP00951r003	P17677	GAP43	1	238	238			Disorder
DP00953r001	Q9H832	UBE2Z	1	99	99			Disorder
DP00953r002	Q9H832	UBE2Z	1	99	99	Molecular recognition assembler
DP00953r003	Q9H832	UBE2Z	327	354	28			Disorder
DP00959r001	O15169	AXIN1	295	500	206			Disorder
DP00959r002	O15169	AXIN1	295	500	206		Protein binding
DP00959r003	O15169	AXIN1	295	500	206			Disorder
DP00959r004	O15169	AXIN1	295	500	206		Protein binding
DP00959r005	O15169	AXIN1	295	500	206			Disorder
DP00959r006	O15169	AXIN1	295	500	206		Protein binding
DP00959r007	O15169	AXIN1	295	500	206			Disorder
DP00959r008	O15169	AXIN1	295	500	206		Protein binding
DP00961r001	P52630	STAT2	786	816	31			Disorder
DP00961r003	P52630	STAT2	786	816	31		Protein binding
DP00961r002	P52630	STAT2	786	816	31				Disorder to order
DP00961r004	P52630	STAT2	817	838	22			Disorder
DP00961r005	P52630	STAT2	817	838	22		Protein binding
DP00962r001	P42224	STAT1	710	719	10			Disorder
DP00962r002	P42224	STAT1	720	750	31			Disorder
DP00962r004	P42224	STAT1	720	750	31		Protein binding
DP00962r003	P42224	STAT1	720	750	31				Disorder to order
DP00969r005	Q02548	PAX5	1	30	30			Disorder
DP00969r006	Q02548	PAX5	1	30	30	Assembler
DP00969r008	Q02548	PAX5	1	30	30		Nucleic acid binding
DP00969r007	Q02548	PAX5	1	30	30				Disorder to order
DP00969r009	Q02548	PAX5	76	92	17			Disorder
DP00969r010	Q02548	PAX5	76	92	17	Assembler
DP00969r011	Q02548	PAX5	76	92	17	Flexible linker/spacer
DP00969r013	Q02548	PAX5	76	92	17		Nucleic acid binding
DP00969r012	Q02548	PAX5	76	92	17				Disorder to order
DP00969r014	Q02548	PAX5	1	18	18			Disorder
DP00969r015	Q02548	PAX5	1	18	18	Assembler
DP00969r016	Q02548	PAX5	1	18	18		Nucleic acid binding
DP00969r001	Q02548	PAX5	1	30	30			Disorder
DP00969r002	Q02548	PAX5	1	30	30	Assembler
DP00969r004	Q02548	PAX5	1	30	30		Nucleic acid binding
DP00969r003	Q02548	PAX5	1	30	30				Disorder to order
DP01023r001	Q01101	INSM1	1	20	20			Disorder
DP01023r002	Q01101	INSM1	1	20	20	Molecular recognition assembler
DP01023r004	Q01101	INSM1	1	20	20		Protein binding
DP01023r003	Q01101	INSM1	1	20	20				Disorder to order
DP01024r001	P27708	CAD	1994	2003	10			Disorder
DP01024r002	P27708	CAD	1994	2003	10	Molecular recognition effector
DP01024r004	P27708	CAD	1994	2003	10		Small molecule binding
DP01024r003	P27708	CAD	1994	2003	10				Disorder to order
DP01024r005	P27708	CAD	2148	2163	16			Disorder
DP01024r006	P27708	CAD	2148	2163	16	Molecular recognition effector
DP01024r008	P27708	CAD	2148	2163	16		Small molecule binding
DP01024r007	P27708	CAD	2148	2163	16				Disorder to order
DP01054r001	Q76LA1	CSTB	1	67	67			Disorder
DP01054r002	Q76LA1	CSTB	1	67	67	Prion
DP01054r003	Q76LA1	CSTB	1	67	67		Protein binding
DP01065r001	Q9NQI0	DDX4	1	236	236			Disorder
DP01065r002	Q9NQI0	DDX4	1	236	236	Liquid-liquid phase separation
DP01065r003	Q9NQI0	DDX4	1	236	236		Protein binding
DP01068r001	Q9UBB5	MBD2	238	356	119			Disorder
DP01068r002	Q9UBB5	MBD2	238	356	119	Assembler
DP01068r003	Q9UBB5	MBD2	238	356	119		Protein binding
DP01070r005	P42568	MLLT3	490	568	79			Disorder
DP01070r006	P42568	MLLT3	490	568	79	Molecular recognition assembler
DP01070r007	P42568	MLLT3	490	568	79		Protein binding
DP01070r008	P42568	MLLT3	490	568	79			Disorder
DP01070r009	P42568	MLLT3	490	568	79	Molecular recognition assembler
DP01070r010	P42568	MLLT3	490	568	79		Protein binding
DP01070r001	P42568	MLLT3	490	568	79			Disorder
DP01070r002	P42568	MLLT3	490	568	79	Molecular recognition assembler
DP01070r004	P42568	MLLT3	490	568	79		Protein binding
DP01070r003	P42568	MLLT3	490	568	79				Disorder to order
DP01102r001	P35637	FUS	1	163	163			Disorder
DP01102r002	P35637	FUS	1	163	163	Liquid-liquid phase separation
DP01102r003	P35637	FUS	1	163	163		Protein binding
DP01103r001	Q13698	CACNA1S	665	785	121			Disorder
DP01103r002	Q13698	CACNA1S	665	785	121	Activator
DP01103r003	Q13698	CACNA1S	665	785	121		Small molecule binding
DP01103r004	Q13698	CACNA1S	665	785	121			Disorder
DP01103r005	Q13698	CACNA1S	665	785	121	Activator
DP01103r006	Q13698	CACNA1S	665	785	121		Small molecule binding
DP01103r007	Q13698	CACNA1S	666	791	126			Disorder
DP01103r008	Q13698	CACNA1S	666	791	126	Activator
DP01103r009	Q13698	CACNA1S	666	791	126		Small molecule binding
DP01104r001	P46531	NOTCH1	1758	1888	131			Disorder
DP01104r002	P46531	NOTCH1	1758	1888	131	Regulation of ADP-ribosylation
DP01106r001	P16471	PRLR	236	598	363			Disorder
DP01106r002	P16471	PRLR	236	598	363	Targeting
DP01106r003	P16471	PRLR	236	598	363		Lipid binding
DP01106r004	P16471	PRLR	236	598	363		Protein binding
DP01106r005	P16471	PRLR	236	598	363			Disorder
DP01106r006	P16471	PRLR	236	598	363	Targeting
DP01106r007	P16471	PRLR	236	598	363		Lipid binding
DP01106r008	P16471	PRLR	236	598	363		Protein binding
DP01106r009	P16471	PRLR	236	598	363			Disorder
DP01106r010	P16471	PRLR	236	598	363	Targeting
DP01106r011	P16471	PRLR	236	598	363		Lipid binding
DP01106r012	P16471	PRLR	236	598	363		Protein binding
DP01106r013	P16471	PRLR	236	396	161			Disorder
DP01108r001	Q13148	TARDBP	266	414	149			Disorder
DP01108r002	Q13148	TARDBP	266	414	149	Liquid-liquid phase separation
DP01109r001	P22626	HNRNPA2B1	190	341	152			Disorder
DP01109r002	P22626	HNRNPA2B1	190	341	152	Liquid-liquid phase separation
DP01110r001	Q9UHD9	UBQLN2	450	624	175			Disorder
DP01110r002	Q9UHD9	UBQLN2	450	624	175	Liquid-liquid phase separation
DP01111r001	Q13501	SQSTM1	341	386	46			Disorder
DP01111r002	Q13501	SQSTM1	341	386	46	Liquid-liquid phase separation
DP01112r001	P27986	PIK3R1	80	109	30			Disorder
DP01112r002	P27986	PIK3R1	80	109	30		Protein binding
DP01112r003	P27986	PIK3R1	80	109	30			Disorder
DP01112r004	P27986	PIK3R1	80	109	30		Protein binding
DP01114r001	P16333	NCK1	64	105	42			Disorder
DP01114r002	P16333	NCK1	64	105	42	Liquid-liquid phase separation
DP01115r001	Q16236	NFE2L2	69	84	16			Disorder
DP01115r002	Q16236	NFE2L2	69	84	16		Protein binding
DP01116r001	Q03164	KMT2A	140	160	21			Disorder
DP01116r002	Q03164	KMT2A	140	160	21		Protein binding
DP01117r001	O60566	BUB1B	20	42	23			Disorder
DP01117r002	O60566	BUB1B	20	42	23		Protein binding
DP01118r001	Q12834	CDC20	81	164	84			Disorder
DP01118r002	Q12834	CDC20	477	499	23			Disorder
DP01119r001	P35222	CTNNB1	19	44	26			Disorder
DP01120r001	P24864	CCNE1	360	373	14			Disorder
DP01123r001	P43403	ZAP70	258	302	45			Disorder
DP01123r002	P43403	ZAP70	484	500	17			Disorder
DP01123r003	P43403	ZAP70	484	500	17	Regulation of phosphorylation
DP01124r001	Q9Y261	FOXA2	240	258	19			Disorder
DP01124r002	Q9Y261	FOXA2	240	258	19		Nucleic acid binding
DP01126r001	O43561	LAT	28	233	206			Disorder
DP01126r002	O43561	LAT	28	233	206		Protein binding
DP01128r001	O43806	p27 kip1	25	93	69			Disorder
DP01128r002	O43806	p27 kip1	25	93	69		Protein binding
DP01128r003	O43806	p27 kip1	25	93	69				Disorder to order
DP01130r001	P49757	NUMB	68	78	11			Disorder
DP01130r002	P49757	NUMB	68	78	11		Protein binding
DP01131r001	O14558	HSPB6	1	56	56			Disorder
DP01131r002	O14558	HSPB6	1	56	56	Molecular recognition chaperone
DP01131r003	O14558	HSPB6	1	56	56			Disorder
DP01132r001	Q12778	FOXO1	242	266	25			Disorder
DP01132r002	Q12778	FOXO1	242	266	25		Nucleic acid binding
DP01132r003	Q12778	FOXO1	246	262	17			Disorder
DP01134r001	P10071	GLI3	106	236	131			Disorder
DP01134r002	P10071	GLI3	106	236	131	Molecular recognition effector
DP01137r001	Q6FI81	CIAPIN1	173	266	94			Disorder
DP01137r002	Q6FI81	CIAPIN1	173	266	94	Metal binding
DP01149r001	Q14457	BECN1	1	150	150			Disorder
DP01149r002	Q14457	BECN1	1	150	150			Disorder
DP01149r003	Q14457	BECN1	1	150	150		Protein binding
DP01149r004	Q14457	BECN1	1	150	150				Disorder to order
DP01149r005	Q14457	BECN1	1	150	150			Disorder
DP01149r006	Q14457	BECN1	1	150	150			Disorder
DP01156r001	P07305	H1F0	105	194	90			Disorder
DP01156r002	P07305	H1F0	105	194	90		Protein binding
DP01156r003	P07305	H1F0	1	22	22			Disorder
DP01156r004	P07305	H1F0	1	22	22		Protein binding
DP01156r005	P07305	H1F0	105	194	90			Disorder
DP01156r006	P07305	H1F0	105	194	90		Protein binding
DP01156r007	P07305	H1F0	1	22	22			Disorder
DP01156r008	P07305	H1F0	1	22	22		Protein binding
DP01157r001	P04908	HIST1H2AB	1	27	27			Disorder
DP01157r002	P04908	HIST1H2AB	1	27	27	Regulation of acetylation
DP01157r003	P04908	HIST1H2AB	1	27	27	Regulation of methylation
DP01157r004	P04908	HIST1H2AB	98	130	33			Disorder
DP01157r005	P04908	HIST1H2AB	98	130	33	Regulation of acetylation
DP01157r006	P04908	HIST1H2AB	98	130	33	Regulation of methylation
DP01158r001	P06899	HIST1H2BJ	1	38	38			Disorder
DP01158r002	P06899	HIST1H2BJ	1	38	38	Regulation of acetylation
DP01158r003	P06899	HIST1H2BJ	1	38	38	Regulation of methylation
DP01159r001	A6NF83	NUPR2	1	97	97			Disorder
DP01159r002	A6NF83	NUPR2	1	97	97		Protein binding
DP01159r003	A6NF83	NUPR2	1	97	97			Disorder
DP01159r004	A6NF83	NUPR2	1	97	97		Protein binding
DP01159r005	A6NF83	NUPR2	1	97	97			Disorder
DP01159r006	A6NF83	NUPR2	1	97	97		Protein binding
DP01161r001	Q9UMS4	PRPF19	169	194	26			Disorder
DP01162r001	Q96SD1	DCLRE1C	480	575	96			Disorder
DP01162r002	Q96SD1	DCLRE1C	480	575	96				Disorder to order
DP01163r001	O14974	PPP1R12A	1	40	40			Disorder
DP01163r002	O14974	PPP1R12A	1	40	40		Protein binding
DP01164r001	Q13625	TP53BP2	331	692	362			Disorder
DP01164r002	Q13625	TP53BP2	331	692	362			Disorder
DP01164r003	Q13625	TP53BP2	331	692	362		Protein binding
DP01164r004	Q13625	TP53BP2	331	692	362			Disorder
DP01164r005	Q13625	TP53BP2	331	692	362		Protein binding
DP01164r006	Q13625	TP53BP2	693	918	226			Disorder
DP01164r007	Q13625	TP53BP2	693	918	226			Disorder
DP01165r001	Q9HAN9	NMNAT1	109	146	38			Disorder
DP01167r001	P02730	SLC4A1	1	54	54			Disorder
DP01170r001	O00268	TAF4	408	838	431			Disorder
DP01170r002	O00268	TAF4	408	838	431			Disorder
DP01170r003	O00268	TAF4	408	838	431			Disorder
DP01170r004	O00268	TAF4	408	838	431		Protein binding
DP01171r001	P42768	WAS	201	268	68			Disorder
DP01171r002	P42768	WAS	201	268	68		Protein binding
DP01171r003	P42768	WAS	201	268	68				Disorder to order
DP01171r004	P42768	WAS	201	268	68	Molecular recognition effector
DP01171r005	P42768	WAS	201	268	68			Disorder
DP01172r001	O43516	WIPF1	2	101	100			Disorder
DP01172r002	O43516	WIPF1	2	101	100		Protein binding
DP01172r003	O43516	WIPF1	2	101	100				Disorder to order
DP01172r004	O43516	WIPF1	2	65	64			Disorder
DP01172r005	O43516	WIPF1	2	101	100			Disorder
DP01172r006	O43516	WIPF1	407	503	97			Disorder
DP01172r007	O43516	WIPF1	407	503	97			Disorder
DP01172r008	O43516	WIPF1	407	503	97		Protein binding
DP01172r009	O43516	WIPF1	407	503	97	Molecular recognition chaperone
DP01172r010	O43516	WIPF1	407	503	97	Regulation of phosphorylation
DP01172r011	O43516	WIPF1	407	503	97				Disorder to order
DP01173r001	Q15726	KISS1	20	138	119			Disorder
DP01173r002	Q15726	KISS1	20	138	119			Disorder
DP01173r003	Q15726	KISS1	20	138	119	Regulation of limited proteolysis
DP01173r004	Q15726	KISS1	20	138	119	Regulation of phosphorylation
DP01173r005	Q15726	KISS1	20	138	119	Molecular recognition display site
DP01173r006	Q15726	KISS1	20	138	119		Protein binding
DP01173r007	Q15726	KISS1	20	138	119			Disorder
DP01173r008	Q15726	KISS1	20	138	119			Disorder
DP01173r009	Q15726	KISS1	20	138	119			Disorder
DP01174r001	O43474	KLF4	1	130	130			Disorder
DP01174r002	O43474	KLF4	1	130	130		Protein binding
DP01178r001	Q14978	NOLC1	1	699	699			Disorder
DP01178r002	Q14978	NOLC1	1	699	699			Disorder
DP01178r003	Q14978	NOLC1	1	699	699	Inhibitor
DP01178r004	Q14978	NOLC1	1	699	699			Disorder
DP01178r005	Q14978	NOLC1	1	699	699			Disorder
DP01178r006	Q14978	NOLC1	1	699	699	Regulation of phosphorylation
DP01178r007	Q14978	NOLC1	1	699	699			Disorder
DP01184r001	O96013	PAK4	9	68	60			Disorder
DP01184r002	O96013	PAK4	9	68	60		Protein binding
DP01184r003	O96013	PAK4	9	68	60			Disorder
DP01192r001	P55036	PSMD4	246	256	11			Disorder
DP01192r002	P55036	PSMD4	246	256	11	Flexible linker/spacer
DP01192r003	P55036	PSMD4	270	282	13			Disorder
DP01192r004	P55036	PSMD4	270	282	13	Flexible linker/spacer
DP01193r001	Q9H211	CDT1	420	431	12			Disorder
DP01203r001	O75807	PPP1R15A	513	631	119			Disorder
DP01203r002	O75807	PPP1R15A	513	631	119		Protein binding
DP01203r003	O75807	PPP1R15A	513	631	119			Disorder
DP01206r001	Q15797	SMAD1	217	267	51			Disorder
DP01206r002	Q15797	SMAD1	217	267	51	Flexible linker/spacer
DP01224r001	O43312	MTSS1	739	753	15			Disorder
DP01224r002	O43312	MTSS1	739	753	15		Protein binding
DP01228r001	Q9UMZ1		1	101	101			Disorder
DP01228r002	Q9UMZ1		1	101	101	Molecular recognition chaperone
DP01228r003	Q9UMZ1		1	101	101			Disorder
DP01228r004	Q9UMZ1		1	101	101	Molecular recognition chaperone
DP01228r005	Q9UMZ1		1	101	101			Disorder
DP01228r006	Q9UMZ1		1	101	101	Molecular recognition chaperone
DP01228r007	Q9UMZ1		1	101	101			Disorder
DP01228r008	Q9UMZ1		1	101	101	Molecular recognition chaperone
DP01228r009	Q9UMZ1		1	101	101			Disorder
DP01228r010	Q9UMZ1		1	101	101	Molecular recognition chaperone
DP01228r011	Q9UMZ1		1	101	101			Disorder
DP01236r001	P55735	SEC13	305	316	12			Disorder
DP01236r002	P55735	SEC13	1	14	14			Disorder
DP01239r001	P20591	MX1	438	447	10			Disorder
DP01239r002	P20591	MX1	532	572	41			Disorder
DP01240r001	Q9UJX2	CDC23	1	25	25			Disorder
DP01240r002	Q9UJX2	CDC23	558	597	40			Disorder
DP01241r001	P19634	SLC9A1	680	815	136			Disorder
DP01241r002	P19634	SLC9A1	686	815	130			Disorder
DP01241r003	P19634	SLC9A1	686	815	130			Disorder
DP01241r004	P19634	SLC9A1	786	795	10			Disorder
DP01241r005	P19634	SLC9A1	786	795	10				Disorder to order
DP01241r006	P19634	SLC9A1	786	795	10	Regulation of phosphorylation
DP01241r007	P19634	SLC9A1	686	815	130			Disorder
DP01241r008	P19634	SLC9A1	786	795	10			Disorder
DP01241r009	P19634	SLC9A1	786	795	10	Regulation of phosphorylation
DP01241r010	P19634	SLC9A1	786	795	10				Disorder to order
DP01244r001	O76074	PDE5A	128	145	18			Disorder
DP01244r002	O76074	PDE5A	395	406	12			Disorder
DP01244r003	O76074	PDE5A	840	850	11			Disorder
DP01248r001	O95292	VAPB	1	125	125			Disorder
DP01248r002	O95292	VAPB	1	125	125				Order to disorder
DP01249r001	P61073	CXCR4	1	26	26			Disorder
DP01249r002	P61073	CXCR4	1	26	26	Tethering
DP01252r001	P01137	TGFB1	240	261	22			Disorder
DP01253r001	P05386	RPLP1	63	114	52			Disorder
DP01253r002	P05386	RPLP1	63	114	52		Protein binding
DP01254r001	P12956	XRCC6	533	609	77			Disorder
DP01255r001	P13010	XRCC5	546	565	20			Disorder
DP01259r001	P41208	CETN2	1	22	22			Disorder
DP01262r001	P49848	TAF6	1	216	216			Disorder
DP01262r002	P49848	TAF6	1	216	216	Assembler
DP01262r003	P49848	TAF6	437	677	241			Disorder
DP01268r001	Q9H816	DCLRE1B	314	335	22			Disorder
DP01269r001	Q8NG31	KNL1	190	200	11			Disorder
DP01269r002	Q8NG31	KNL1	150	175	26			Disorder
DP01269r003	Q8NG31	KNL1	234	252	19			Disorder
DP01269r004	Q8NG31	KNL1	234	252	19				Disorder to order
DP01269r005	Q8NG31	KNL1	234	252	19		Protein binding
DP01271r001	Q15691	MAPRE1	249	268	20			Disorder
DP01277r001	Q6VMQ6	ATF7IP	938	964	27			Disorder
DP01278r001	Q68DK7	MSL1	558	568	11			Disorder
DP01279r001	Q8N5Y2	MSL3	226	246	21			Disorder
DP01280r001	P05067	APP	672	711	40			Disorder
DP01280r002	P05067	APP	672	711	40	Amyloid
DP01280r003	P05067	APP	672	711	40				Disorder to order
DP01280r004	P05067	APP	672	686	15			Disorder
DP01280r005	P05067	APP	672	711	40			Disorder
DP01280r006	P05067	APP	697	711	15			Disorder
DP01280r007	P05067	APP	697	711	15	Molecular recognition display site
DP01280r008	P05067	APP	697	711	15				Order to disorder
DP01280r009	P05067	APP	672	711	40			Disorder
DP01282r001	Q16576	RBBP7	90	110	21			Disorder
DP01282r002	Q16576	RBBP7	409	425	17			Disorder
DP01283r001	Q9Y3E7	CHMP3	184	199	16			Disorder
DP01283r002	Q9Y3E7	CHMP3	184	199	16	Inhibitor
DP01284r001	P24928	POLR2A	1773	1970	198			Disorder
DP01288r001	O43313	ATMIN	362	823	462			Disorder
DP01288r002	O43313	ATMIN	362	823	462		Protein binding
DP01292r001	P49768	PSEN1	1	77	77			Disorder
DP01292r002	P49768	PSEN1	262	378	117			Disorder
DP01293r001	Q13542	EIF4EBP2	1	120	120			Disorder
DP01293r002	Q13542	EIF4EBP2	1	120	120				Disorder to order
DP01293r003	Q13542	EIF4EBP2	1	120	120		Protein binding
DP01293r004	Q13542	EIF4EBP2	18	62	45			Disorder
DP01293r005	Q13542	EIF4EBP2	18	62	45	Regulation of phosphorylation
DP01293r006	Q13542	EIF4EBP2	18	62	45				Disorder to order
DP01303r001	O14519	CDK2AP1	1	60	60			Disorder
DP01306r001	Q03518	TAP1	61	172	112			Disorder
DP01307r001	Q9BXH1	BBC3	137	151	15			Disorder
DP01308r001	O60828	PQBP1	1	35	35			Disorder
DP01308r002	O60828	PQBP1	95	265	171			Disorder
DP01308r003	O60828	PQBP1	1	35	35			Disorder
DP01308r004	O60828	PQBP1	95	265	171			Disorder
DP01309r001	P50750	CDK9	87	98	12			Disorder
DP01310r001	Q8WUP2	FBLIM1	5	19	15			Disorder
DP01310r002	Q8WUP2	FBLIM1	5	19	15		Protein binding
DP01310r003	Q8WUP2	FBLIM1	1	85	85			Disorder
DP01311r001	Q6NUK1	SLC25A24	50	78	29			Disorder
DP01311r002	Q6NUK1	SLC25A24	50	78	29				Disorder to order
DP01311r003	Q6NUK1	SLC25A24	99	109	11			Disorder
DP01311r004	Q6NUK1	SLC25A24	99	109	11		Ion binding
DP01311r005	Q6NUK1	SLC25A24	159	170	12			Disorder
DP01311r006	Q6NUK1	SLC25A24	159	170	12		Protein binding
DP01312r001	Q9UMX1	SUFU	279	360	82			Disorder
DP01317r001	O60741	HCN1	1	93	93			Disorder
DP01319r001	Q15796	SMAD2	241	264	24			Disorder
DP01319r002	Q15796	SMAD2	241	264	24		Protein binding
DP01324r001	Q9HCJ0	TNRC6C	1385	1398	14			Disorder
DP01324r002	Q9HCJ0	TNRC6C	1385	1398	14		Protein binding
DP01324r003	Q9HCJ0	TNRC6C	1385	1398	14			Disorder
DP01324r004	Q9HCJ0	TNRC6C	1385	1398	14		Protein binding
DP01326r001	Q9Y4P1	ATG4B	190	216	27			Disorder
DP01326r002	Q9Y4P1	ATG4B	384	393	10			Disorder
DP01326r003	Q9Y4P1	ATG4B	384	393	10		Protein binding
DP01326r004	Q9Y4P1	ATG4B	191	215	25			Disorder
DP01326r005	Q9Y4P1	ATG4B	187	217	31			Disorder
DP01327r001	Q8IV16	GPIHBP1	21	54	34			Disorder
DP01327r002	Q8IV16	GPIHBP1	21	54	34			Disorder
DP01327r003	Q8IV16	GPIHBP1	21	54	34			Disorder
DP01327r004	Q8IV16	GPIHBP1	21	54	34			Disorder
DP01328r001	Q9C0C7	AMBRA1	527	541	15			Disorder
DP01329r001	P28324	ELK4	94	136	43			Disorder
DP01329r002	P28324	ELK4	94	136	43	Molecular recognition effector
DP01329r003	P28324	ELK4	94	136	43				Disorder to order
DP01332r001	P17931	LGALS3	20	100	81			Disorder
DP01332r002	P17931	LGALS3	1	115	115			Disorder
DP01332r003	P17931	LGALS3	20	100	81			Disorder
DP01333r001	O00522	KRIT1	118	128	11			Disorder
DP01335r001	O94907	DKK1	250	260	11			Disorder
DP01337r001	Q96B02	UBE2W	136	145	10			Disorder
DP01342r001	P52564	MAP2K6	1	43	43			Disorder
DP01344r001	Q13469	NFATC2	131	294	164			Disorder
DP01344r002	Q13469	NFATC2	131	294	164	Tethering
DP01344r003	Q13469	NFATC2	131	294	164	Regulation of phosphorylation
DP01344r004	Q13469	NFATC2	131	294	164	Molecular recognition assembler
DP01347r001	Q9UNL4	ING4	119	188	70			Disorder
DP01347r002	Q9UNL4	ING4	119	188	70		Nucleic acid binding
DP01361r001	P15927	RPA2	1	42	42			Disorder
DP01361r002	P15927	RPA2	175	270	96			Disorder
DP01364r001	P62826	RAN	33	44	12			Disorder
DP01364r002	P62826	RAN	123	144	22			Disorder
DP01364r003	P62826	RAN	170	198	29			Disorder
DP01368r001	Q8WXE9	STON2	301	340	40			Disorder
DP01368r002	Q8WXE9	STON2	301	340	40		Protein binding
DP01368r003	Q8WXE9	STON2	301	331	31			Disorder
DP01396r001	P01130	LDLR	163	175	13			Disorder
DP01396r002	P01130	LDLR	163	175	13	Flexible linker/spacer
DP01396r003	P01130	LDLR	163	175	13	Tethering
DP01396r004	P01130	LDLR	354	393	40			Disorder
DP01400r001	P45985	MAP2K4	49	62	14			Disorder
DP01400r002	P45985	MAP2K4	49	62	14		Protein binding
DP01400r003	P45985	MAP2K4	1	86	86			Disorder
DP01404r001	Q92913	FGF13	213	237	25			Disorder
DP01420r001	Q16543	CDC37	1	26	26			Disorder
DP01420r002	Q16543	CDC37	112	126	15			Disorder
DP01420r003	Q16543	CDC37	343	378	36			Disorder
DP01425r001	Q15004	PCLAF	1	111	111			Disorder
DP01425r002	Q15004	PCLAF	1	111	111			Disorder
DP01425r003	Q15004	PCLAF	1	111	111			Disorder
DP01425r004	Q15004	PCLAF	50	77	28			Disorder
DP01425r005	Q15004	PCLAF	50	77	28		Protein binding
DP01426r001	P06400	RB1	84	93	10			Disorder
DP01426r002	P06400	RB1	590	635	46			Disorder
DP01426r003	P06400	RB1	590	635	46	Flexible linker/spacer
DP01426r004	P06400	RB1	500	513	14			Disorder
DP01426r005	P06400	RB1	346	370	25			Disorder
DP01426r006	P06400	RB1	346	370	25	Flexible linker/spacer
DP01426r007	P06400	RB1	346	370	25			Disorder
DP01426r008	P06400	RB1	346	370	25	Flexible linker/spacer
DP01426r009	P06400	RB1	346	370	25		Protein binding
DP01426r010	P06400	RB1	346	370	25				Order to disorder
DP01426r011	P06400	RB1	355	370	16			Disorder
DP01426r012	P06400	RB1	245	269	25			Disorder
DP01426r013	P06400	RB1	500	511	12			Disorder
DP01426r014	P06400	RB1	577	615	39			Disorder
DP01426r015	P06400	RB1	577	615	39	Flexible linker/spacer
DP01426r016	P06400	RB1	577	615	39		Protein binding
DP01426r017	P06400	RB1	578	589	12			Disorder
DP01426r018	P06400	RB1	786	928	143			Disorder
DP01426r019	P06400	RB1	786	928	143			Disorder
DP01427r001	Q01094	E2F1	200	301	102			Disorder
DP01434r001	P31431	SDC4	171	198	28			Disorder
DP01435r001	O60829	PAGE4	1	102	102			Disorder
DP01435r002	O60829	PAGE4	1	102	102		Nucleic acid binding
DP01435r003	O60829	PAGE4	1	102	102			Disorder
DP01435r004	O60829	PAGE4	1	102	102		Nucleic acid binding
DP01435r005	O60829	PAGE4	1	102	102			Disorder
DP01435r006	O60829	PAGE4	1	102	102				Disorder to order
DP01438r001	O14936	CASK	335	401	67			Disorder
DP01438r002	O14936	CASK	335	401	67				Disorder to order
DP01438r003	O14936	CASK	335	401	67		Protein binding
DP01438r004	O14936	CASK	394	460	67			Disorder
DP01438r005	O14936	CASK	394	460	67				Disorder to order
DP01438r006	O14936	CASK	394	460	67		Protein binding
DP01441r001	P14921	ETS1	276	318	43			Disorder
DP01441r002	P14921	ETS1	276	318	43		Nucleic acid binding
DP01443r001	Q9UJX4	ANAPC5	1	26	26			Disorder
DP01443r002	Q9UJX4	ANAPC5	1	24	24			Disorder
DP01443r003	Q9UJX4	ANAPC5	168	205	38			Disorder
DP01443r004	Q9UJX4	ANAPC5	170	205	36			Disorder
DP01443r005	Q9UJX4	ANAPC5	353	413	61			Disorder
DP01445r001	P30260	CDC27	171	450	280			Disorder
DP01445r002	P30260	CDC27	767	824	58			Disorder
DP01445r003	P30260	CDC27	180	447	268			Disorder
DP01445r004	P30260	CDC27	769	824	56			Disorder
DP01446r001	Q9Y239	NOD1	111	138	28			Disorder
DP01447r001	P30281	CCND3	255	292	38			Disorder
DP01449r001	Q15637	SF1	1	25	25			Disorder
DP01449r002	Q15637	SF1	1	25	25		Protein binding
DP01449r003	Q15637	SF1	69	95	27			Disorder
DP01449r004	Q15637	SF1	69	95	27	Regulation of phosphorylation
DP01450r001	Q9UKT4	FBXO5	1	318	318			Disorder
DP01450r002	Q9UKT4	FBXO5	332	355	24			Disorder
DP01450r003	Q9UKT4	FBXO5	437	447	11			Disorder
DP01451r001	Q9UBU9	NXF1	102	118	17			Disorder
DP01451r002	Q9UBU9	NXF1	96	117	22			Disorder
DP01452r001	Q13042	CDC16	96	126	31			Disorder
DP01452r002	Q13042	CDC16	96	123	28			Disorder
DP01452r003	Q13042	CDC16	528	620	93			Disorder
DP01452r004	Q13042	CDC16	94	126	33			Disorder
DP01452r005	Q13042	CDC16	528	620	93			Disorder
DP01452r006	Q13042	CDC16	534	620	87			Disorder
DP01453r001	Q8NHZ8	CDC26	26	85	60			Disorder
DP01454r001	P60006	ANAPC15	57	121	65			Disorder
DP01455r001	Q96DE5	ANAPC16	1	51	51			Disorder
DP01456r001	Q01081	U2AF1	38	152	115			Disorder
DP01456r002	Q01081	U2AF1	38	152	115				Disorder to order
DP01456r003	Q01081	U2AF1	38	152	115		Protein binding
DP01457r001	Q92973	TNPO1	319	371	53			Disorder
DP01458r001	Q9Y3B4	SF3B6	100	125	26			Disorder
DP01458r002	Q9Y3B4	SF3B6	1	20	20			Disorder
DP01461r001	Q13188	STK3	314	427	114			Disorder
DP01461r002	Q13188	STK3	314	427	114	Flexible linker/spacer
DP01462r001	O60563	CCNT1	252	261	10			Disorder
DP01462r002	O60563	CCNT1	252	261	10		Protein binding
DP01462r003	O60563	CCNT1	252	261	10				Disorder to order
DP01463r001	Q9UHB7	AFF4	2	33	32			Disorder
DP01463r002	Q9UHB7	AFF4	2	33	32		Protein binding
DP01463r003	Q9UHB7	AFF4	1	300	300			Disorder
DP01463r004	Q9UHB7	AFF4	1	300	300		Protein binding
DP01463r005	Q9UHB7	AFF4	300	600	301			Disorder
DP01463r006	Q9UHB7	AFF4	300	600	301		Protein binding
DP01463r007	Q9UHB7	AFF4	600	900	301			Disorder
DP01463r008	Q9UHB7	AFF4	600	900	301		Protein binding
DP01465r001	Q8IW19	APLF	399	420	22			Disorder
DP01465r002	Q8IW19	APLF	399	420	22	Flexible linker/spacer
DP01465r003	Q8IW19	APLF	450	511	62			Disorder
DP01465r004	Q8IW19	APLF	450	511	62	Molecular recognition chaperone
DP01465r005	Q8IW19	APLF	450	511	62		Protein binding
DP01473r001	Q96GU1	PAGE5	20	130	111			Disorder
DP01474r001	P06748	NPM1	1	130	130			Disorder
DP01474r002	P06748	NPM1	1	130	130		Protein binding
DP01474r003	P06748	NPM1	1	130	130		rRNA binding
DP01474r004	P06748	NPM1	1	130	130	Liquid-liquid phase separation
DP01474r005	P06748	NPM1	189	259	71			Disorder
DP01474r006	P06748	NPM1	189	259	71		DNA binding
DP01474r007	P06748	NPM1	189	259	71	Regulation of phosphorylation
DP01474r008	P06748	NPM1	1	130	130			Disorder
DP01474r009	P06748	NPM1	1	130	130		Protein binding
DP01474r010	P06748	NPM1	1	130	130	Assembler
DP01476r001	Q02413	DSG1	774	1049	276			Disorder
DP01476r002	Q02413	DSG1	774	1049	276			Disorder
DP01476r003	Q02413	DSG1	774	1049	276			Disorder
DP01476r004	Q02413	DSG1	774	1049	276		Protein binding
DP01478r001	Q9UJX5	ANAPC4	304	317	14			Disorder
DP01478r002	Q9UJX5	ANAPC4	431	444	14			Disorder
DP01478r003	Q9UJX5	ANAPC4	458	472	15			Disorder
DP01478r004	Q9UJX5	ANAPC4	458	469	12			Disorder
DP01478r005	Q9UJX5	ANAPC4	758	808	51			Disorder
DP01478r006	Q9UJX5	ANAPC4	480	521	42			Disorder
DP01478r007	Q9UJX5	ANAPC4	758	808	51			Disorder
DP01479r001	Q9UJX3	ANAPC7	1	35	35			Disorder
DP01479r002	Q9UJX3	ANAPC7	111	131	21			Disorder
DP01479r003	Q9UJX3	ANAPC7	111	130	20			Disorder
DP01479r004	Q9UJX3	ANAPC7	541	599	59			Disorder
DP01480r001	Q96FI4	NEIL1	312	389	78			Disorder
DP01480r002	Q96FI4	NEIL1	312	389	78			Disorder
DP01484r001	P04626	ERBB2	988	1255	268			Disorder
DP01486r001	P11912	CD79A	166	226	61			Disorder
DP01487r001	P40259	CD79B	181	229	49			Disorder
DP01489r001	Q9UBK2	PPARGC1A	2	220	219			Disorder
DP01489r002	Q9UBK2	PPARGC1A	2	220	219			Disorder
DP01489r003	Q9UBK2	PPARGC1A	2	220	219				Disorder to order
DP01489r004	Q9UBK2	PPARGC1A	2	220	219			Disorder
DP01489r005	Q9UBK2	PPARGC1A	2	220	219			Disorder
DP01489r006	Q9UBK2	PPARGC1A	2	220	219		Protein binding
DP01489r007	Q9UBK2	PPARGC1A	2	220	219				Disorder to order
DP01489r008	Q9UBK2	PPARGC1A	2	220	219			Disorder
DP01490r001	Q9NR61	DLL4	553	685	133			Disorder
DP01490r002	Q9NR61	DLL4	553	685	133			Disorder
DP01490r003	Q9NR61	DLL4	553	685	133		Protein binding
DP01490r004	Q9NR61	DLL4	553	685	133			Disorder
DP01491r001	P22059	OSBP	346	379	34			Disorder
DP01491r002	P22059	OSBP	346	379	34		Protein binding
DP01491r003	P22059	OSBP	346	379	34				Disorder to order
DP01493r001	P09429	HMGB1	1	13	13			Disorder
DP01493r002	P09429	HMGB1	2	13	12			Disorder
DP01493r003	P09429	HMGB1	185	214	30			Disorder
DP01493r004	P09429	HMGB1	185	214	30	Cis-regulatory element
DP01506r001	P08263	GSTA1	208	222	15			Disorder
DP01506r002	P08263	GSTA1	208	222	15				Disorder to order
DP01506r003	P08263	GSTA1	208	222	15	Cis-regulatory element
DP01507r001	Q9UQC2	GAB2	504	524	21			Disorder
DP01507r002	Q9UQC2	GAB2	504	524	21		Protein binding
DP01508r001	Q15418	RPS6KA1	683	735	53			Disorder
DP01508r002	Q15418	RPS6KA1	683	735	53		Protein binding
DP01508r003	Q15418	RPS6KA1	683	735	53			Disorder
DP01508r004	Q15418	RPS6KA1	683	735	53		Protein binding
DP01508r005	Q15418	RPS6KA1	712	727	16			Disorder
DP01508r006	Q15418	RPS6KA1	712	727	16		Protein binding
DP01517r001	Q06710	PAX8	62	86	25			Disorder
DP01517r002	Q06710	PAX8	62	86	25	Flexible linker/spacer
DP01517r003	Q06710	PAX8	135	146	12			Disorder
DP01517r004	Q06710	PAX8	1	27	27			Disorder
DP01518r001	P26367	PAX6	1	130	130			Disorder
DP01518r002	P26367	PAX6	1	130	130				Disorder to order
DP01524r001	Q9UM11	FZR1	1	41	41			Disorder
DP01524r002	Q9UM11	FZR1	68	87	20			Disorder
DP01524r003	Q9UM11	FZR1	109	124	16			Disorder
DP01524r004	Q9UM11	FZR1	133	145	13			Disorder
DP01526r001	Q9UJX6	ANAPC2	1	14	14			Disorder
DP01526r002	Q9UJX6	ANAPC2	30	52	23			Disorder
DP01526r003	Q9UJX6	ANAPC2	221	231	11			Disorder
DP01526r004	Q9UJX6	ANAPC2	459	475	17			Disorder
DP01526r005	Q9UJX6	ANAPC2	305	319	15			Disorder
DP01526r006	Q9UJX6	ANAPC2	731	822	92			Disorder
DP01531r001	O75554	WBP4	276	376	101			Disorder
DP01531r002	O75554	WBP4	276	376	101		Protein binding
DP01534r001	Q07889	SOS1	1141	1300	160			Disorder
DP01534r002	Q07889	SOS1	1141	1300	160			Disorder
DP01534r003	Q07889	SOS1	1141	1300	160			Disorder
DP01534r004	Q07889	SOS1	1141	1300	160		Protein binding
DP01540r001	O00429	DNM1L	503	610	108			Disorder
DP01542r001	P06401	PGR	1	566	566			Disorder
DP01542r002	P06401	PGR	1	566	566			Disorder
DP01542r003	P06401	PGR	1	566	566		Protein binding
DP01542r004	P06401	PGR	632	656	25			Disorder
DP01542r005	P06401	PGR	632	656	25		Nucleic acid binding
DP01542r006	P06401	PGR	632	656	25		Protein binding
DP01542r007	P06401	PGR	165	545	381			Disorder
DP01542r008	P06401	PGR	165	545	381				Disorder to order
DP01542r009	P06401	PGR	165	545	381		Protein binding
DP01542r010	P06401	PGR	165	545	381			Disorder
DP01542r011	P06401	PGR	165	545	381			Disorder
DP01542r012	P06401	PGR	165	545	381				Disorder to order
DP01542r013	P06401	PGR	165	535	371			Disorder
DP01542r014	P06401	PGR	165	535	371		Protein binding
DP01542r015	P06401	PGR	165	535	371				Disorder to order
DP01544r001	Q8WV28	BLNK	5	50	46			Disorder
DP01544r002	Q8WV28	BLNK	5	50	46		Lipid binding
DP01547r001	P29274	ADORA2A	293	412	120			Disorder
DP01547r002	P29274	ADORA2A	293	412	120		Protein binding
DP01547r003	P29274	ADORA2A	293	412	120			Disorder
DP01547r004	P29274	ADORA2A	293	412	120			Disorder
DP01547r005	P29274	ADORA2A	293	412	120			Disorder
DP01547r006	P29274	ADORA2A	293	412	120			Disorder
DP01549r001	Q8WYP5	AHCTF1	1018	2266	1249			Disorder
DP01551r001	Q99523	SORT1	97	108	12			Disorder
DP01552r001	P33763	S100A5	38	52	15			Disorder
DP01554r001	P23443	RPS6KB1	422	525	104			Disorder
DP01554r002	P23443	RPS6KB1	422	525	104	Cis-regulatory element
DP01554r003	P23443	RPS6KB1	422	525	104	Molecular recognition display site
DP01554r004	P23443	RPS6KB1	422	525	104			Disorder
DP01554r005	P23443	RPS6KB1	422	525	104			Disorder
DP01556r001	Q96GC6	ZNF274	4	77	74			Disorder
DP01556r002	Q96GC6	ZNF274	4	77	74		Protein binding
DP01556r003	Q96GC6	ZNF274	4	77	74			Disorder
DP01556r004	Q96GC6	ZNF274	4	246	243			Disorder
DP01560r001	Q9UMR2	DDX19B	55	91	37			Disorder
DP01560r002	Q9UMR2	DDX19B	55	91	37				Disorder to order
DP01560r003	Q9UMR2	DDX19B	55	91	37		Protein binding
DP01560r004	Q9UMR2	DDX19B	55	91	37	Cis-regulatory element
DP01561r001	P08235	NR3C2	1	169	169			Disorder
DP01561r002	P08235	NR3C2	1	169	169			Disorder
DP01561r003	P08235	NR3C2	1	169	169			Disorder
DP01561r004	P08235	NR3C2	247	385	139			Disorder
DP01561r005	P08235	NR3C2	247	385	139			Disorder
DP01564r001	Q12905	ILF2	362	390	29			Disorder
DP01570r001	P12931	SRC	1	84	84			Disorder
DP01570r002	P12931	SRC	1	84	84		Protein binding
DP01570r003	P12931	SRC	1	84	84		Lipid binding
DP01570r004	P12931	SRC	1	84	84	Regulation of phosphorylation
DP01576r001	O14777	NDC80	1	79	79			Disorder
DP01576r002	O14777	NDC80	1	79	79		Protein binding
DP01576r003	O14777	NDC80	1	79	79	Regulation of phosphorylation
DP01576r004	O14777	NDC80	202	215	14			Disorder
DP01576r005	O14777	NDC80	202	215	14	Flexible linker/spacer
DP01580r001	P06239	LCK	69	86	18			Disorder
DP01580r002	P06239	LCK	69	86	18				Order to disorder
DP01580r003	P06239	LCK	97	114	18			Disorder
DP01580r004	P06239	LCK	97	114	18				Order to disorder
DP01588r001	P52799	EFNB2	253	300	48			Disorder
DP01588r002	P52799	EFNB2	323	333	11			Disorder
DP01588r003	P52799	EFNB2	301	322	22			Disorder
DP01588r004	P52799	EFNB2	301	322	22				Order to disorder
DP01588r005	P52799	EFNB2	301	322	22			Disorder
DP01588r006	P52799	EFNB2	301	322	22				Order to disorder
DP01590r001	Q92945	KHSRP	130	218	89			Disorder
DP01590r002	Q92945	KHSRP	130	218	89				Disorder to order
DP01590r003	Q92945	KHSRP	130	218	89			Disorder
DP01590r004	Q92945	KHSRP	130	218	89				Disorder to order
DP01590r005	Q92945	KHSRP	130	218	89	Molecular recognition chaperone
DP01597r001	P52945	PDX1	204	283	80			Disorder
DP01598r001	Q9BRG1	VPS25	133	145	13			Disorder
DP01601r001	P26599	PTBP1	409	425	17			Disorder
DP01601r002	P26599	PTBP1	409	425	17		DNA binding
DP01601r003	P26599	PTBP1	431	454	24			Disorder
DP01601r004	P26599	PTBP1	431	454	24	Flexible linker/spacer
DP01601r005	P26599	PTBP1	411	458	48			Disorder
DP01601r006	P26599	PTBP1	411	458	48	Flexible linker/spacer
DP01601r007	P26599	PTBP1	143	184	42			Disorder
[truncated: 465 more rows]
