# Supplementary material for: Characterization of intrinsically disordered regions in proteins informed by human genetic diversity
Source: PLoS Comput Biol. 2022 Mar 11;18(3):e1009911. doi: 10.1371/journal.pcbi.1009911 (PMC8942211; doi:10.1371/journal.pcbi.1009911)
Supplement: S4 Table — The table also reports the DisProt identifier for each disordered region (IDR), the gene encoding for the protein with the corresponding IDR, and the length of each IDR. An IDR with n_miss/n_syn < 1.0 harbors a lower frequency of missense mutations than synonymous mutations and an IDR with n_mis/n_syn > 1.0 harbors a higher frequency of missense mutations than synonymous mutations. Distributions of n_mis/n_syn for IDRs of different lengths are shown in Fig 3 (main text) and S7 Fig (supplemental). (XLSX) [file pcbi.1009911.s011.xlsx]

## Sheet: Sheet1
S4 Table. The frequency counts and ratio of amino acid substituting missense mutations and silent synonymous mutations (n_mis/n_syn) in disordered regions. The table also reports the DisProt identifier for each disordered region (IDR), the gene encoding for the protein with the corresponding IDR, and the length of each IDR. An IDR with n_mis/n_syn < 1.0 harbors a lower frequency of missense mutat…
DisProt IDR iedntifier	Gene	IDR length	nMissense (n_mis)	nSynonymous (n_syn)	nMissense_by_nSynonymous (n_mis/n_syn)
DP00004r001	CAMP	37	17	6	2.83333
DP00007r005	APEX1	40	87	18	4.83333
DP00007r002	APEX1	42	90	21	4.28571
DP00011r006	SULT1A3	46	18	4	4.5
DP00011r004	SULT1A3	14	14	8	1.75
DP00012r001	CFTR	124	69	20	3.45
DP00012r007	CFTR	185	105	27	3.88889
DP00013r001	CGB3	34	40	21	1.90476
DP00013r004	CGB3	33	39	21	1.85714
DP00016r001	CDKN1A	164	490	180	2.72222
DP00016r003	CDKN1A	94	304	126	2.4127
DP00016r004	CDKN1A	76	258	109	2.36697
DP00017r001	CDKN1C	316	316	242	1.30579
DP00017r010	CDKN1C	71	68	64	1.0625
DP00018r011	CDKN1B	198	179	94	1.90426
DP00018r014	CDKN1B	66	52	33	1.57576
DP00018r001	CDKN1B	22	19	12	1.58333
DP00018r005	CDKN1B	94	87	39	2.23077
DP00018r018	CDKN1B	41	52	24	2.16667
DP00023r004	HSD17B1	40	43	17	2.52941
DP00028r009	EIF4EBP1	20	16	3	5.33333
DP00028r011	EIF4EBP1	118	59	28	2.10714
DP00028r012	EIF4EBP1	13	14	3	4.66667
DP00028r014	EIF4EBP1	20	17	3	5.66667
DP00028r016	EIF4EBP1	114	57	26	2.19231
DP00028r018	EIF4EBP1	35	22	8	2.75
DP00028r020	EIF4EBP1	14	14	3	4.66667
DP00028r001	EIF4EBP1	55	24	17	1.41176
DP00028r026	EIF4EBP1	14	14	3	4.66667
DP00028r028	EIF4EBP1	17	16	3	5.33333
DP00028r030	EIF4EBP1	35	22	8	2.75
DP00028r034	EIF4EBP1	16	16	3	5.33333
DP00028r007	EIF4EBP1	35	16	5	3.2
DP00028r038	EIF4EBP1	10	5	1	5
DP00030r001	NR3C1	186	330	162	2.03704
DP00033r001	GHR	351	309	129	2.39535
DP00039r001	HMGN2	90	54	24	2.25
DP00040r001	HMGA1	11	12	2	6
DP00054r001	PIP4K2B	33	14	9	1.55556
DP00054r002	PIP4K2B	39	22	13	1.69231
DP00054r005	PIP4K2B	31	4	10	0.4
DP00054r003	PIP4K2B	18	3	3	1
DP00061r001	RPA1	53	34	14	2.42857
DP00061r003	RPA1	79	45	20	2.25
DP00062r002	RXRA	130	78	52	1.5
DP00062r013	RXRA	21	12	12	1
DP00062r008	RXRA	10	4	6	0.666667
DP00069r002	VAMP2	28	6	11	0.545455
DP00070r001	SNCA	140	335	170	1.97059
DP00070r003	SNCA	113	215	135	1.59259
DP00070r007	SNCA	37	125	45	2.77778
DP00070r013	SNCA	51	95	75	1.26667
DP00070r024	SNCA	102	205	125	1.64
DP00072r001	TTN	2152	1265	385	3.28571
DP00073r001	TYMS	25	21	6	3.5
DP00073r005	TYMS	22	3	6	0.5
DP00073r010	TYMS	27	24	7	3.42857
DP00073r013	TYMS	12	3	5	0.6
DP00074r001	ESR1	184	528	284	1.85915
DP00074r005	ESR1	17	12	12	1
DP00074r008	ESR1	10	16	4	4
DP00075r001	TOP1	174	61	28	2.17857
DP00075r002	TOP1	45	16	6	2.66667
DP00075r007	TOP1	40	14	10	1.4
DP00075r008	TOP1	206	72	37	1.94595
DP00075r005	TOP1	77	22	7	3.14286
DP00078r001	FOS	165	109	48	2.27083
DP00079r001	ESR2	103	62	20	3.1
DP00084r001	MAX	109	27	23	1.17391
DP00084r006	MAX	58	26	19	1.36842
DP00085r001	RELA	124	65	42	1.54762
DP00085r002	RELA	16	9	7	1.28571
DP00086r015	TP53	93	94	72	1.30556
DP00086r001	TP53	73	74	50	1.48
DP00086r008	TP53	12	20	12	1.66667
DP00086r005	TP53	33	36	30	1.2
DP00086r018	TP53	22	26	18	1.44444
DP00086r009	TP53	74	104	30	3.46667
DP00086r026	TP53	54	52	28	1.85714
DP00090r001	KCNAB1	62	31	16	1.9375
DP00092r001	PPP3CA	13	8	3	2.66667
DP00092r002	PPP3CA	95	23	21	1.09524
DP00092r006	PPP3CA	18	2	3	0.666667
DP00092r010	PPP3CA	35	20	8	2.5
DP00092r017	PPP3CA	94	23	20	1.15
DP00092r013	PPP3CA	25	5	5	1
DP00092r025	PPP3CA	149	45	32	1.40625
DP00092r029	PPP3CA	55	22	12	1.83333
DP00092r030	PPP3CA	96	23	21	1.09524
DP00099r001	GATM	26	17	7	2.42857
DP00123r001	CD4	61	38	16	2.375
DP00123r004	CD4	38	28	10	2.8
DP00130r001	SPRR2E	20	34	10	3.4
DP00130r005	SPRR2E	25	44	14	3.14286
DP00134r001	FMR1	142	26	12	2.16667
DP00134r004	FMR1	117	41	18	2.27778
DP00138r009	PTHLH	14	6	15	0.4
DP00138r010	PTHLH	77	117	57	2.05263
DP00141r001	ZFYVE9	89	72	42	1.71429
DP00152r004	XRCC4	12	14	6	2.33333
DP00152r007	XRCC4	25	18	2	9
DP00152r008	XRCC4	63	82	16	5.125
DP00153r021	HRAS	20	24	24	1
DP00154r002	SHC1	23	10	7	1.42857
DP00154r006	SHC1	25	10	7	1.42857
DP00154r007	SHC1	16	6	7	0.857143
DP00156r001	RAD23A	82	57	29	1.96552
DP00156r003	RAD23A	31	19	10	1.9
DP00156r005	RAD23A	34	15	12	1.25
DP00162r001	SNN	26	16	9	1.77778
DP00166r001	TNNI3	14	8	5	1.6
DP00166r004	TNNI3	19	9	7	1.28571
DP00167r011	RAP2A	11	2	3	0.666667
DP00168r001	PNPO	48	72	28	2.57143
DP00171r005	RAF1	27	7	4	1.75
DP00173r001	DFFA	116	60	23	2.6087
DP00174r001	STMN1	149	132	88	1.5
DP00175r001	TCF7L2	56	20	16	1.25
DP00175r016	TCF7L2	53	19	16	1.1875
DP00175r021	TCF7L2	130	55	45	1.22222
DP00175r011	TCF7L2	13	5	5	1
DP00175r006	TCF7L2	11	1	1	1
DP00177r001	CTDP1	83	62	36	1.72222
DP00177r005	CTDP1	17	13	11	1.18182
DP00184r001	VDR	45	60	36	1.66667
DP00184r004	VDR	110	231	111	2.08108
DP00191r001	PLG	90	50	30	1.66667
DP00196r001	CAST	141	168	53	3.16981
DP00200r001	CD247	113	87	26	3.34615
DP00200r003	CD247	33	12	11	1.09091
DP00211r001	IGFBP6	27	15	9	1.66667
DP00214r001	SPP1	314	181	78	2.32051
DP00219r001	PPP1R11	126	48	27	1.77778
DP00221r001	IVL	585	472	186	2.53763
DP00223r001	CCNB1	78	58	20	2.9
DP00229r001	SSB	83	78	32	2.4375
DP00230r001	GRB14	75	39	19	2.05263
DP00231r001	POU2F1	200	87	70	1.24286
DP00231r007	POU2F1	25	7	3	2.33333
DP00236r001	MBP	171	210	86	2.44186
DP00238r001	BRCA1	1544	812	296	2.74324
DP00240r001	ADD1	308	209	72	2.90278
DP00241r001	ADD2	318	465	261	1.78161
DP00243r001	XPA	12	2	2	1
DP00243r004	XPA	13	7	1	7
DP00260r004	MYC	167	91	47	1.93617
DP00260r010	MYC	143	81	39	2.07692
DP00260r001	MYC	88	51	25	2.04
DP00260r007	MYC	23	16	7	2.28571
DP00260r018	MYC	12	8	3	2.66667
DP00262r001	HIF1A	169	83	41	2.02439
DP00262r004	HIF1A	201	102	42	2.42857
DP00262r006	HIF1A	51	23	15	1.53333
DP00274r001	COL2A1	27	13	8	1.625
DP00282r001	ATP7A	52	24	2	12
DP00287r001	VHL	57	61	22	2.77273
DP00297r001	BCL2	23	44	24	1.83333
DP00298r001	BCL2L1	53	78	20	3.9
DP00298r007	BCL2L1	49	44	26	1.69231
DP00304r001	AKT2	13	3	3	1
DP00304r003	AKT2	19	10	11	0.909091
DP00304r004	AKT2	39	21	17	1.23529
DP00304r005	AKT2	41	21	17	1.23529
DP00304r006	AKT2	12	5	2	2.5
DP00304r002	AKT2	16	3	4	0.75
DP00306r002	CD69	14	5	2	2.5
DP00306r001	CD69	84	46	17	2.70588
DP00307r003	CCNH	36	25	14	1.78571
DP00308r001	UROD	10	8	3	2.66667
DP00309r001	EGFR	13	8	2	4
DP00310r002	ETF1	13	1	1	1
DP00310r003	ETF1	15	9	3	3
DP00311r001	FCAR	13	11	3	3.66667
DP00314r001	GGA1	24	9	4	2.25
DP00314r003	GGA1	27	20	4	5
DP00314r004	GGA1	24	11	10	1.1
DP00315r004	HTRA2	13	6	5	1.2
DP00315r003	HTRA2	15	12	3	4
DP00315r006	HTRA2	14	12	3	4
DP00315r008	HTRA2	14	10	3	3.33333
DP00319r002	TP73	16	14	10	1.4
DP00320r001	SERPINE1	16	12	3	4
DP00320r002	SERPINE1	23	13	6	2.16667
DP00321r002	PADI4	11	9	4	2.25
DP00321r004	PADI4	14	9	5	1.8
DP00321r008	PADI4	17	13	6	2.16667
DP00321r011	PADI4	12	4	1	4
DP00322r001	PIM1	18	13	8	1.625
DP00323r001	NR1I2	12	8	3	2.66667
DP00323r002	NR1I2	20	11	6	1.83333
DP00324r002	HNRNPA1	11	0	2	0
DP00324r006	HNRNPA1	15	6	2	3
DP00327r001	PHYH	12	5	3	1.66667
DP00327r004	PHYH	16	10	3	3.33333
DP00327r003	PHYH	11	11	2	5.5
DP00332r001	IBSP	317	187	77	2.42857
DP00333r001	CALR	417	236	138	1.71014
DP00333r003	CALR	71	42	26	1.61538
DP00334r005	MDM2	95	17	10	1.7
DP00334r001	MDM2	24	8	3	2.66667
DP00343r001	NCOA3	71	27	14	1.92857
DP00343r006	NCOA3	28	10	7	1.42857
DP00356r005	CITED2	12	8	6	1.33333
DP00356r001	CITED2	50	28	26	1.07692
DP00357r001	TMSB4X	44	36	56	0.642857
DP00357r005	TMSB4X	28	28	52	0.538462
DP00358r001	PTGES3	38	11	6	1.83333
DP00363r001	UAP1	17	10	2	5
DP00364r005	RHEB	11	5	3	1.66667
DP00365r001	PPP5C	129	56	45	1.24444
DP00372r001	TCIM	106	63	40	1.575
DP00378r002	SP1	147	65	40	1.625
DP00378r006	SP1	63	42	14	3
DP00378r012	SP1	147	63	39	1.61538
DP00381r001	AHR	169	176	66	2.66667
DP00385r001	GSK3B	34	10	11	0.909091
DP00385r002	GSK3B	34	24	8	3
DP00385r003	GSK3B	33	9	10	0.9
DP00385r005	GSK3B	15	2	4	0.5
DP00385r004	GSK3B	32	23	8	2.875
DP00392r001	NCBP1	26	9	1	9
DP00392r005	NCBP1	14	5	3	1.66667
DP00392r006	NCBP1	11	4	3	1.33333
DP00393r001	NCBP2	21	6	15	0.4
DP00393r002	NCBP2	36	12	12	1
DP00393r003	NCBP2	16	2	4	0.5
DP00404r001	SULT2B1	14	4	3	1.33333
DP00418r001	JAG1	125	87	40	2.175
DP00420r001	SECISBP2	600	349	160	2.18125
DP00420r004	SECISBP2	79	36	17	2.11765
DP00428r001	PLK1	20	9	7	1.28571
DP00428r004	PLK1	15	8	7	1.14286
DP00437r001	RAD52	23	28	8	3.5
DP00443r004	WRN	24	14	8	1.75
DP00445r003	CRYAB	11	12	36	0.333333
DP00445r001	CRYAB	10	12	30	0.4
DP00448r001	FHOD1	61	40	15	2.66667
DP00457r002	FIS1	25	21	9	2.33333
DP00464r001	SMAD4	12	4	6	0.666667
DP00464r004	SMAD4	10	4	8	0.5
DP00466r003	PRNP	102	192	120	1.6
DP00468r001	NFKBIA	66	31	23	1.34783
DP00468r002	NFKBIA	42	27	15	1.8
DP00472r001	PEX5	324	370	164	2.2561
DP00472r014	PEX5	110	104	58	1.7931
DP00485r001	SAE1	26	13	3	4.33333
DP00485r002	SAE1	26	13	3	4.33333
DP00485r003	SAE1	14	11	3	3.66667
DP00485r005	SAE1	23	12	9	1.33333
DP00485r011	SAE1	15	8	6	1.33333
DP00486r001	UBA2	14	16	4	4
DP00486r002	UBA2	90	45	15	3
DP00486r003	UBA2	19	10	5	2
DP00492r001	AR	344	199	100	1.99
DP00492r016	AR	17	12	5	2.4
DP00505r002	CD3D	45	34	10	3.4
DP00506r001	CD3E	11	1	8	0.125
DP00506r002	CD3E	55	51	11	4.63636
DP00508r001	CD3G	44	25	6	4.16667
DP00509r001	FCER1G	21	9	2	4.5
DP00510r001	NUPR1	82	64	23	2.78261
DP00517r001	MYOM1	96	66	31	2.12903
DP00519r001	APC	384	398	154	2.58442
DP00520r001	NKD2	217	167	68	2.45588
DP00521r001	PTTG1	202	285	144	1.97917
DP00524r001	RTN4	200	129	71	1.8169
DP00524r004	RTN4	33	18	3	6
DP01855r001	RTN4	1016	662	247	2.68016
DP01855r002	RTN4	816	533	176	3.02841
DP01855r006	RTN4	182	120	40	3
DP01855r010	RTN4	40	24	8	3
DP00537r001	SEPTIN4	119	64	32	2
DP00539r001	MECP2	75	26	20	1.3
DP00539r004	MECP2	104	60	53	1.13208
DP00539r009	MECP2	152	140	72	1.94444
DP00539r010	MECP2	70	42	36	1.16667
DP00539r007	MECP2	46	46	28	1.64286
DP00543r014	COX17	63	135	51	2.64706
DP00543r016	COX17	36	66	21	3.14286
DP00543r022	COX17	39	69	21	3.28571
DP00543r001	COX17	29	84	36	2.33333
DP00543r005	COX17	17	48	24	2
DP00546r001	HYPK	129	136	104	1.30769
DP00549r001	ZNF593	35	24	5	4.8
DP00549r005	ZNF593	39	29	11	2.63636
DP00549r002	ZNF593	42	29	18	1.61111
DP00551r001	NPPB	77	47	23	2.04348
DP00553r001	NLGN3	118	54	26	2.07692
DP00554r001	NLRP1	20	13	12	1.08333
DP00555r001	SNCB	134	224	140	1.6
DP00558r001	FNTA	12	5	3	1.66667
DP00558r002	FNTA	54	50	24	2.08333
DP00562r002	TRAPPC4	15	4	6	0.666667
DP00565r003	PPP3R1	12	1	2	0.5
DP00570r001	SRP19	10	6	1	6
DP00576r004	ATXN3	188	103	33	3.12121
DP00576r006	ATXN3	110	59	21	2.80952
DP00576r008	ATXN3	168	92	28	3.28571
DP00576r010	ATXN3	125	69	19	3.63158
DP00576r011	ATXN3	100	53	12	4.41667
DP00581r001	RALA	12	2	2	1
DP00592r001	PCP4	62	27	10	2.7
DP00607r004	FXN	45	24	11	2.18182
DP00607r001	FXN	41	20	6	3.33333
DP00608r005	SNW1	71	32	11	2.90909
DP00611r001	WEE1	292	96	67	1.43284
DP00611r004	WEE1	20	13	5	2.6
DP00616r001	LTF	22	17	7	2.42857
DP00617r003	SEM1	11	3	3	1
DP00621r001	C1R	113	68	46	1.47826
DP00624r001	DDIT3	53	62	32	1.9375
DP00628r001	ACPP	39	30	6	5
DP00630r001	SNCG	127	91	50	1.82
DP00632r001	EWSR1	264	115	78	1.47436
DP00633r001	EP300	166	95	28	3.39286
DP00641r001	CCL11	31	20	17	1.17647
DP00644r001	CCL1	23	12	4	3
DP00652r001	SOD1	10	4	3	1.33333
DP00652r003	SOD1	16	7	6	1.16667
DP00666r001	L1CAM	114	38	27	1.40741
DP00672r001	NEUROG1	61	33	29	1.13793
DP00678r001	EPB41	65	62	22	2.81818
DP00683r003	NKX3-1	184	144	63	2.28571
DP00694r001	RYBP	228	156	79	1.97468
DP00694r009	RYBP	35	12	5	2.4
DP00696r002	CCL26	11	8	6	1.33333
DP00702r001	YAP1	71	32	19	1.68421
DP00704r001	GADD45A	16	8	5	1.6
DP00704r006	GADD45A	14	11	7	1.57143
DP00707r001	DAXX	74	108	44	2.45455
DP00709r001	CBY1	63	72	32	2.25
DP00709r021	CBY1	25	30	12	2.5
DP00712r001	KDM5B	15	3	4	0.75
DP00716r001	LMNA	279	191	90	2.12222
DP00718r001	PPARG	103	64	29	2.2069
DP00718r013	PPARG	63	29	20	1.45
DP00718r021	PPARG	37	9	8	1.125
DP00718r027	PPARG	41	17	10	1.7
DP00718r033	PPARG	20	5	6	0.833333
DP00718r039	PPARG	10	1	4	0.25
DP00718r050	PPARG	25	7	6	1.16667
DP00719r001	TDG	50	32	9	3.55556
DP00719r003	TDG	61	31	9	3.44444
DP00719r007	TDG	71	52	16	3.25
DP00736r001	AGO2	22	9	8	1.125
DP00736r003	AGO2	21	4	2	2
DP00747r001	NPPA	68	55	26	2.11538
DP00748r001	CRK	13	8	8	1
DP00748r003	CRK	32	14	14	1
DP00748r005	CRK	14	8	5	1.6
DP00748r009	CRK	56	25	9	2.77778
DP00757r001	CHCHD5	16	14	3	4.66667
DP00765r002	CCL21	41	24	12	2
DP00775r001	EZR	21	12	4	3
DP00775r004	EZR	81	110	64	1.71875
DP00793r001	RPLP2	53	86	26	3.30769
DP00793r002	RPLP2	14	10	2	5
DP00794r002	TOB1	139	136	74	1.83784
DP00794r003	TOB1	199	188	92	2.04348
DP00794r001	TOB1	23	16	8	2
DP00796r001	KCNE1	23	60	36	1.66667
DP00796r005	KCNE1	20	108	60	1.8
DP00796r003	KCNE1	22	150	84	1.78571
DP00797r001	TCAP	77	54	22	2.45455
DP00816r001	PPP1R2	156	85	39	2.17949
DP00839r001	ADRM1	21	13	8	1.625
DP00839r004	ADRM1	22	23	10	2.3
DP00839r002	ADRM1	121	86	55	1.56364
DP00839r005	ADRM1	33	27	16	1.6875
DP00841r001	MAP2K7	71	46	24	1.91667
DP00846r001	CUTA	16	11	4	2.75
DP00846r002	CUTA	10	3	1	3
DP00864r001	NABP2	10	12	3	4
DP00864r002	NABP2	11	12	12	1
DP00864r005	NABP2	90	192	57	3.36842
DP00864r004	NABP2	102	201	60	3.35
DP00865r001	DNAJC24	10	7	3	2.33333
DP00865r002	DNAJC24	16	12	2	6
DP00873r001	ACTR8	107	52	29	1.7931
DP00887r001	PTN	14	8	3	2.66667
DP00887r002	PTN	27	12	8	1.5
DP00893r004	SRPRA	47	32	10	3.2
DP00893r007	SRPRA	46	32	10	3.2
DP00901r001	GMNN	22	10	6	1.66667
DP00903r001	EIF1AX	15	0	3	0
DP00903r003	EIF1AX	27	0	5	0
DP00903r002	EIF1AX	21	2	3	0.666667
DP00910r001	EIF1	28	11	5	2.2
DP00912r001	CHCHD4	36	15	8	1.875
DP00917r003	KITLG	15	7	4	1.75
DP00926r001	SOST	55	31	26	1.19231
DP00926r002	SOST	45	36	11	3.27273
DP00926r003	SOST	24	21	9	2.33333
DP00930r001	BASP1	227	190	87	2.18391
DP00934r004	PKIA	24	36	9	4
DP00934r009	PKIA	20	15	3	5
DP00934r010	PKIA	33	54	12	4.5
DP00934r011	PKIA	76	81	30	2.7
DP00937r001	PPP1R8	82	19	16	1.1875
DP00937r004	PPP1R8	14	4	2	2
DP00941r003	USP7	13	9	6	1.5
DP00941r004	USP7	14	4	7	0.571429
DP00949r001	UPF2	25	21	9	2.33333
DP00949r005	UPF2	41	24	15	1.6
DP00949r009	UPF2	37	63	36	1.75
DP00949r013	UPF2	50	81	33	2.45455
DP00949r012	UPF2	57	75	27	2.77778
DP00951r001	GAP43	238	148	60	2.46667
DP00953r001	UBE2Z	99	27	16	1.6875
DP00953r003	UBE2Z	28	5	6	0.833333
DP00959r001	AXIN1	206	151	81	1.8642
DP00961r001	STAT2	31	12	7	1.71429
DP00961r004	STAT2	22	16	9	1.77778
DP00962r001	STAT1	10	0	2	0
DP00962r002	STAT1	31	14	14	1
DP00969r005	PAX5	30	14	6	2.33333
DP00969r009	PAX5	17	3	6	0.5
DP00969r014	PAX5	18	12	4	3
DP01023r001	INSM1	20	9	6	1.5
DP01024r001	CAD	10	4	6	0.666667
DP01024r005	CAD	16	5	4	1.25
DP01054r001	CSTB	67	46	22	2.09091
DP01065r001	DDX4	236	139	41	3.39024
DP01068r001	MBD2	119	36	26	1.38462
DP01070r005	MLLT3	79	13	23	0.565217
DP01102r001	FUS	163	82	61	1.34426
DP01103r001	CACNA1S	121	65	32	2.03125
DP01103r007	CACNA1S	126	69	31	2.22581
DP01104r001	NOTCH1	131	78	52	1.5
DP01106r001	PRLR	363	216	84	2.57143
DP01106r013	PRLR	161	79	40	1.975
DP01108r001	TARDBP	149	56	40	1.4
DP01109r001	HNRNPA2B1	152	118	106	1.11321
DP01110r001	UBQLN2	175	62	46	1.34783
DP01111r001	SQSTM1	46	29	16	1.8125
DP01112r001	PIK3R1	30	38	10	3.8
DP01114r001	NCK1	42	50	16	3.125
DP01115r001	NFE2L2	16	3	3	1
DP01116r001	KMT2A	21	6	5	1.2
DP01117r001	BUB1B	23	12	3	4
DP01118r001	CDC20	84	80	40	2
DP01118r002	CDC20	23	46	18	2.55556
DP01119r001	CTNNB1	26	35	42	0.833333
DP01120r001	CCNE1	14	5	1	5
DP01123r001	ZAP70	45	32	11	2.90909
DP01123r002	ZAP70	17	9	7	1.28571
DP01124r001	FOXA2	19	2	4	0.5
DP01126r001	LAT	206	128	56	2.28571
DP01131r001	HSPB6	56	36	22	1.63636
DP01132r001	FOXO1	25	7	8	0.875
DP01132r003	FOXO1	17	7	4	1.75
DP01134r001	GLI3	131	84	38	2.21053
DP01137r001	CIAPIN1	94	24	20	1.2
DP01149r001	BECN1	150	118	58	2.03448
DP01156r001	H1F0	90	47	29	1.62069
DP01156r003	H1F0	22	17	12	1.41667
DP01157r001	HIST1H2AB	27	22	23	0.956522
DP01157r004	HIST1H2AB	33	11	18	0.611111
DP01158r001	HIST1H2BJ	38	116	50	2.32
DP01159r001	NUPR2	97	62	26	2.38462
DP01161r001	PRPF19	26	5	6	0.833333
DP01162r001	DCLRE1C	96	51	27	1.88889
DP01163r001	PPP1R12A	40	30	32	0.9375
DP01165r001	NMNAT1	38	36	8	4.5
DP01167r001	SLC4A1	54	34	17	2
DP01170r001	TAF4	431	236	163	1.44785
DP01171r001	WAS	68	17	8	2.125
DP01172r001	WIPF1	100	195	102	1.91176
DP01172r004	WIPF1	64	120	63	1.90476
DP01172r006	WIPF1	97	138	75	1.84
DP01173r001	KISS1	119	116	56	2.07143
DP01174r001	KLF4	130	15	12	1.25
DP01178r001	NOLC1	699	490	167	2.93413
DP01184r001	PAK4	60	150	87	1.72414
DP01192r001	PSMD4	11	5	5	1
DP01192r003	PSMD4	13	3	3	1
DP01193r001	CDT1	12	11	5	2.2
DP01203r001	PPP1R15A	119	109	35	3.11429
DP01206r001	SMAD1	51	141	39	3.61538
DP01224r001	MTSS1	15	13	5	2.6
DP01236r001	SEC13	12	7	1	7
DP01236r002	SEC13	14	5	1	5
DP01239r001	MX1	10	12	6	2
DP01239r002	MX1	41	72	33	2.18182
DP01240r001	CDC23	25	29	14	2.07143
DP01240r002	CDC23	40	27	11	2.45455
DP01241r001	SLC9A1	136	82	40	2.05
DP01241r002	SLC9A1	130	78	38	2.05263
DP01241r004	SLC9A1	10	7	2	3.5
DP01244r001	PDE5A	18	14	7	2
DP01244r002	PDE5A	12	6	1	6
DP01244r003	PDE5A	11	3	3	1
DP01248r001	VAPB	125	48	31	1.54839
DP01249r001	CXCR4	26	12	4	3
DP01253r001	RPLP1	52	33	13	2.53846
DP01254r001	XRCC6	77	33	60	0.55
DP01255r001	XRCC5	20	18	4	4.5
DP01259r001	CETN2	22	5	3	1.66667
DP01262r001	TAF6	216	372	225	1.65333
DP01262r003	TAF6	241	462	282	1.6383
DP01268r001	DCLRE1B	22	17	8	2.125
DP01269r001	KNL1	11	9	4	2.25
DP01269r002	KNL1	26	22	2	11
DP01269r003	KNL1	19	11	3	3.66667
DP01271r001	MAPRE1	20	9	3	3
DP01277r001	ATF7IP	27	28	8	3.5
DP01278r001	MSL1	11	7	3	2.33333
DP01279r001	MSL3	21	13	4	3.25
DP01280r001	APP	40	22	7	3.14286
DP01280r004	APP	15	10	2	5
DP01280r006	APP	15	7	4	1.75
DP01282r001	RBBP7	21	2	5	0.4
DP01282r002	RBBP7	17	7	2	3.5
DP01283r001	CHMP3	16	8	4	2
DP01284r001	POLR2A	198	87	81	1.07407
DP01288r001	ATMIN	462	303	130	2.33077
DP01292r001	PSEN1	77	40	18	2.22222
DP01292r002	PSEN1	117	60	26	2.30769
DP01293r001	EIF4EBP2	120	84	41	2.04878
DP01293r004	EIF4EBP2	45	26	16	1.625
DP01303r001	CDK2AP1	60	33	20	1.65
DP01306r001	TAP1	112	66	26	2.53846
DP01307r001	BBC3	15	8	5	1.6
DP01308r001	PQBP1	35	48	32	1.5
DP01308r002	PQBP1	171	244	112	2.17857
DP01309r001	CDK9	12	5	6	0.833333
DP01310r001	FBLIM1	15	14	16	0.875
DP01310r003	FBLIM1	85	114	58	1.96552
DP01311r001	SLC25A24	29	17	8	2.125
DP01311r005	SLC25A24	12	9	1	9
DP01312r001	SUFU	82	58	21	2.7619
DP01317r001	HCN1	93	55	45	1.22222
DP01319r001	SMAD2	24	20	6	3.33333
DP01324r001	TNRC6C	14	2	6	0.333333
DP01326r001	ATG4B	27	33	14	2.35714
DP01326r002	ATG4B	10	6	2	3
DP01326r004	ATG4B	25	30	12	2.5
DP01326r005	ATG4B	31	39	15	2.6
DP01327r001	GPIHBP1	34	27	9	3
DP01328r001	AMBRA1	15	5	2	2.5
DP01329r001	ELK4	43	15	8	1.875
DP01332r001	LGALS3	81	55	25	2.2
DP01332r002	LGALS3	115	79	34	2.32353
DP01333r001	KRIT1	11	24	4	6
DP01335r001	DKK1	11	4	3	1.33333
DP01337r001	UBE2W	10	4	2	2
DP01342r001	MAP2K6	43	8	5	1.6
DP01344r001	NFATC2	164	113	74	1.52703
DP01347r001	ING4	70	33	12	2.75
DP01361r001	RPA2	42	31	13	2.38462
DP01361r002	RPA2	96	41	12	3.41667
DP01364r001	RAN	12	0	8	0
DP01364r002	RAN	22	0	12	0
DP01364r003	RAN	29	4	22	0.181818
DP01368r001	STON2	40	26	11	2.36364
DP01368r003	STON2	31	20	9	2.22222
DP01396r001	LDLR	13	11	6	1.83333
DP01396r004	LDLR	40	33	10	3.3
DP01400r001	MAP2K4	14	6	2	3
DP01400r003	MAP2K4	86	31	14	2.21429
DP01404r001	FGF13	25	9	6	1.5
DP01420r001	CDC37	26	5	5	1
DP01420r002	CDC37	15	6	6	1
DP01420r003	CDC37	36	25	13	1.92308
DP01425r001	PCLAF	111	58	15	3.86667
DP01425r004	PCLAF	28	19	4	4.75
DP01426r001	RB1	10	5	2	2.5
DP01426r002	RB1	46	24	8	3
DP01426r004	RB1	14	2	3	0.666667
DP01426r005	RB1	25	11	3	3.66667
DP01426r011	RB1	16	8	2	4
DP01426r012	RB1	25	15	4	3.75
DP01426r013	RB1	12	1	1	1
DP01426r014	RB1	39	22	6	3.66667
DP01426r017	RB1	12	9	2	4.5
DP01426r018	RB1	143	65	28	2.32143
DP01427r001	E2F1	102	48	25	1.92
DP01434r001	SDC4	28	20	5	4
DP01435r001	PAGE4	102	100	30	3.33333
DP01438r001	CASK	67	14	8	1.75
DP01438r004	CASK	67	12	13	0.923077
DP01441r001	ETS1	43	21	12	1.75
DP01443r001	ANAPC5	26	12	4	3
DP01443r002	ANAPC5	24	11	4	2.75
DP01443r003	ANAPC5	38	25	8	3.125
DP01443r004	ANAPC5	36	23	8	2.875
DP01443r005	ANAPC5	61	15	11	1.36364
DP01445r001	CDC27	280	177	67	2.64179
DP01445r002	CDC27	58	22	9	2.44444
DP01445r003	CDC27	268	169	65	2.6
DP01445r004	CDC27	56	22	9	2.44444
DP01446r001	NOD1	28	21	6	3.5
DP01447r001	CCND3	38	24	12	2
DP01449r001	SF1	25	11	6	1.83333
DP01449r003	SF1	27	3	9	0.333333
DP01450r001	FBXO5	318	181	70	2.58571
DP01450r002	FBXO5	24	10	4	2.5
DP01450r003	FBXO5	11	6	1	6
DP01451r001	NXF1	17	16	8	2
DP01451r002	NXF1	22	18	8	2.25
DP01452r001	CDC16	31	42	22	1.90909
DP01452r002	CDC16	28	38	18	2.11111
DP01452r003	CDC16	93	84	34	2.47059
DP01452r004	CDC16	33	46	24	1.91667
DP01452r006	CDC16	87	82	30	2.73333
DP01453r001	CDC26	60	30	5	6
DP01454r001	ANAPC15	65	161	105	1.53333
DP01455r001	ANAPC16	51	20	15	1.33333
DP01456r001	U2AF1	115	8	20	0.4
DP01457r001	TNPO1	53	26	13	2
DP01458r001	SF3B6	26	7	3	2.33333
DP01458r002	SF3B6	20	4	6	0.666667
DP01461r001	STK3	114	78	20	3.9
DP01462r001	CCNT1	10	1	2	0.5
DP01463r001	AFF4	32	18	7	2.57143
DP01463r003	AFF4	300	152	67	2.26866
DP01463r005	AFF4	301	130	62	2.09677
DP01463r007	AFF4	301	161	44	3.65909
DP01465r001	APLF	22	10	10	1
DP01465r003	APLF	62	32	16	2
DP01473r001	PAGE5	111	40	20	2
DP01474r001	NPM1	130	52	74	0.702703
DP01474r005	NPM1	71	60	40	1.5
DP01476r001	DSG1	276	206	90	2.28889
DP01478r001	ANAPC4	14	5	5	1
DP01478r002	ANAPC4	14	4	2	2
DP01478r003	ANAPC4	15	4	2	2
DP01478r005	ANAPC4	51	24	8	3
DP01478r006	ANAPC4	42	20	4	5
DP01479r001	ANAPC7	35	50	25	2
DP01479r002	ANAPC7	21	10	4	2.5
DP01479r003	ANAPC7	20	10	4	2.5
DP01479r004	ANAPC7	59	18	12	1.5
DP01480r001	NEIL1	78	153	54	2.83333
DP01484r001	ERBB2	268	166	74	2.24324
DP01486r001	CD79A	61	30	22	1.36364
DP01487r001	CD79B	49	24	11	2.18182
DP01489r001	PPARGC1A	219	94	51	1.84314
DP01490r001	DLL4	133	67	38	1.76316
DP01491r001	OSBP	34	12	4	3
DP01493r001	HMGB1	13	0	12	0
DP01493r002	HMGB1	12	0	12	0
DP01493r003	HMGB1	30	68	44	1.54545
DP01506r001	GSTA1	15	4	3	1.33333
DP01507r001	GAB2	21	13	6	2.16667
DP01508r001	RPS6KA1	53	31	21	1.47619
DP01508r005	RPS6KA1	16	10	9	1.11111
DP01517r001	PAX8	25	16	18	0.888889
DP01517r003	PAX8	12	14	2	7
DP01517r004	PAX8	27	14	20	0.7
DP01518r001	PAX6	130	69	123	0.560976
DP01524r001	FZR1	41	31	13	2.38462
DP01524r002	FZR1	20	10	6	1.66667
DP01524r003	FZR1	16	10	8	1.25
DP01524r004	FZR1	13	7	5	1.4
DP01526r001	ANAPC2	14	15	4	3.75
DP01526r002	ANAPC2	23	14	6	2.33333
DP01526r003	ANAPC2	11	3	3	1
DP01526r004	ANAPC2	17	17	9	1.88889
DP01526r005	ANAPC2	15	13	10	1.3
DP01526r006	ANAPC2	92	50	37	1.35135
DP01531r001	WBP4	101	58	26	2.23077
DP01534r001	SOS1	160	172	60	2.86667
DP01540r001	DNM1L	108	46	21	2.19048
DP01542r001	PGR	566	442	241	1.83402
DP01542r004	PGR	25	14	6	2.33333
DP01542r007	PGR	381	309	183	1.68852
DP01542r013	PGR	371	298	179	1.6648
DP01544r001	BLNK	46	23	9	2.55556
DP01547r001	ADORA2A	120	89	34	2.61765
DP01549r001	AHCTF1	1249	830	255	3.2549
DP01551r001	SORT1	12	1	4	0.25
DP01552r001	S100A5	15	26	6	4.33333
DP01554r001	RPS6KB1	104	36	21	1.71429
DP01556r001	ZNF274	74	88	44	2
DP01556r004	ZNF274	243	118	54	2.18519
DP01560r001	DDX19B	37	12	7	1.71429
DP01561r001	NR3C2	169	176	56	3.14286
DP01561r004	NR3C2	139	180	62	2.90323
DP01564r001	ILF2	29	7	4	1.75
DP01570r001	SRC	84	135	78	1.73077
DP01576r001	NDC80	79	47	14	3.35714
DP01576r004	NDC80	14	5	3	1.66667
DP01580r001	LCK	18	10	4	2.5
DP01580r003	LCK	18	3	3	1
DP01588r001	EFNB2	48	30	26	1.15385
DP01588r002	EFNB2	11	11	4	2.75
DP01588r003	EFNB2	22	7	11	0.636364
DP01590r001	KHSRP	89	29	29	1
DP01597r001	PDX1	80	68	48	1.41667
DP01598r001	VPS25	13	6	3	2
DP01601r001	PTBP1	17	7	8	0.875
DP01601r003	PTBP1	24	10	15	0.666667
DP01601r005	PTBP1	48	18	30	0.6
DP01601r007	PTBP1	42	41	29	1.41379
DP01602r001	TMEM173	21	14	6	2.33333
DP01602r005	TMEM173	36	22	14	1.57143
DP01603r001	PAWR	19	7	2	3.5
DP01603r002	PAWR	20	5	2	2.5
DP01603r004	PAWR	16	4	1	4
DP01608r001	KCNE3	10	8	4	2
DP01608r002	KCNE3	26	42	12	3.5
DP01613r001	FERMT2	40	32	16	2
DP01613r003	FERMT2	20	6	10	0.6
DP01613r006	FERMT2	15	8	8	1
DP01614r001	IRF3	16	33	21	1.57143
DP01619r001	DIABLO	14	17	10	1.7
DP01619r002	DIABLO	12	15	10	1.5
DP01619r003	DIABLO	15	18	10	1.8
DP01619r005	DIABLO	10	13	10	1.3
DP01622r001	RAD51	15	8	4	2
DP01622r002	RAD51	29	19	14	1.35714
DP01622r003	RAD51	18	12	4	3
DP01626r001	XPC	126	75	37	2.02703
DP01626r006	XPC	17	8	3	2.66667
DP01633r001	GTF2E1	16	8	3	2.66667
DP01637r001	MCFD2	40	222	66	3.36364
DP01640r001	KLF1	40	27	16	1.6875
DP01641r001	SRSF1	20	2	4	0.5
DP01641r002	SRSF1	14	2	3	0.666667
DP01641r003	SRSF1	53	6	9	0.666667
DP01641r005	SRSF1	20	5	4	1.25
DP01643r001	HSBP1	10	20	4	5
DP01643r002	HSBP1	17	26	12	2.16667
DP01644r001	FGF2	22	20	14	1.42857
DP01646r001	PTPN7	16	11	3	3.66667
DP01647r001	RORC	40	18	7	2.57143
DP01647r003	RORC	19	6	3	2
DP01648r001	SMAD3	10	5	8	0.625
DP01648r002	SMAD3	12	3	5	0.6
DP01648r003	SMAD3	36	21	8	2.625
DP01654r001	RPL4	18	4	4	1
DP01654r002	RPL4	35	14	6	2.33333
DP01654r003	RPL4	20	9	7	1.28571
DP01654r004	RPL4	59	46	14	3.28571
DP01662r001	BID	12	8	6	1.33333
DP01662r002	BID	36	60	22	2.72727
DP01668r001	HARS	12	8	3	2.66667
DP01675r001	PIAS2	62	29	10	2.9
DP01675r002	PIAS2	14	4	4	1
DP01677r001	PTMA	111	65	41	1.58537
DP01700r001	SPTA1	20	19	2	9.5
DP01701r001	CARMIL1	16	10	1	10
DP01703r001	CDC6	21	11	6	1.83333
DP01704r001	SNRPD3	13	3	3	1
DP01705r001	KHDRBS1	22	12	3	4
DP01705r002	KHDRBS1	14	5	4	1.25
DP01705r003	KHDRBS1	30	6	5	1.2
DP01705r004	KHDRBS1	11	4	4	1
DP01720r001	ATG3	30	14	5	2.8
DP01724r001	NFATC1	10	8	3	2.66667
DP01724r002	NFATC1	10	8	4	2
DP01724r003	NFATC1	24	17	11	1.54545
DP01724r005	NFATC1	22	6	7	0.857143
DP01730r001	ATG9A	30	51	33	1.54545
DP01731r001	ATG13	134	154	56	2.75
DP01736r001	HNRNPF	10	25	5	5
DP01738r001	S100B	11	6	4	1.5
DP01738r003	S100B	12	24	4	6
DP01741r001	IYD	39	27	7	3.85714
DP01741r002	IYD	18	9	2	4.5
DP01741r004	IYD	13	9	4	2.25
DP01747r001	TNNI2	86	123	126	0.97619
DP01747r002	TNNI2	85	123	123	1
DP01748r001	ITGB1	15	4	10	0.4
DP01750r001	RBX1	28	2	9	0.222222
DP01751r001	PRPF4	169	69	43	1.60465
DP01757r001	PRDM2	145	95	32	2.96875
DP01757r003	PRDM2	73	45	19	2.36842
DP01757r005	PRDM2	45	28	8	3.5
DP01760r001	TGFBR2	11	6	5	1.2
DP01760r003	TGFBR2	10	4	1	4
DP01764r001	ESRRB	26	24	18	1.33333
DP01768r001	TIRAP	21	51	9	5.66667
DP01769r001	SLC22A17	105	62	41	1.5122
DP01770r001	EMD	187	76	55	1.38182
DP01770r002	EMD	104	50	28	1.78571
DP01771r001	CRADD	42	50	30	1.66667
DP01772r001	TNK2	42	18	19	0.947368
DP01773r001	XIAP	14	15	6	2.5
DP01782r001	PDLIM3	167	47	13	3.61538
DP01784r001	FERMT3	83	61	29	2.10345
DP01788r001	FOXO4	10	9	2	4.5
DP01788r004	FOXO4	23	12	5	2.4
DP01795r001	PAXX	62	49	24	2.04167
DP01795r003	PAXX	24	20	12	1.66667
DP01796r001	RAD18	28	11	4	2.75
DP01797r001	CHEK2	27	32	6	5.33333
DP01797r003	CHEK2	70	78	22	3.54545
DP01797r006	CHEK2	22	26	4	6.5
DP01797r007	CHEK2	14	8	6	1.33333
DP01797r008	CHEK2	18	30	6	5
DP01797r011	CHEK2	12	26	4	6.5
DP01797r014	CHEK2	14	10	4	2.5
DP01797r015	CHEK2	27	48	20	2.4
DP01797r016	CHEK2	32	46	24	1.91667
DP01799r001	NUP153	78	50	18	2.77778
DP01804r001	SUB1	60	145	60	2.41667
DP01805r001	PEX19	165	112	53	2.11321
DP01805r005	PEX19	179	124	57	2.17544
DP01805r006	PEX19	20	14	3	4.66667
DP01807r001	POLD2	12	16	6	2.66667
DP01807r002	POLD2	21	28	10	2.8
DP01817r001	EZH2	79	32	18	1.77778
DP01817r002	EZH2	35	13	5	2.6
DP01817r004	EZH2	19	2	5	0.4
DP01817r005	EZH2	17	2	4	0.5
DP01817r006	EZH2	38	26	11	2.36364
DP01817r007	EZH2	15	2	4	0.5
DP01817r008	EZH2	14	2	4	0.5
DP01835r001	TRIAP1	23	13	4	3.25
DP01836r001	ITGB1BP1	11	16	2	8
DP01841r001	ITGA2B	51	30	15	2
DP01841r003	ITGA2B	12	6	3	2
DP01842r001	ITGB3	48	36	16	2.25
DP01842r002	ITGB3	26	18	8	2.25
DP01844r001	SMG7	33	21	10	2.1
DP01845r001	FKBP5	12	12	12	1
DP01848r001	ITGB2	35	90	50	1.8
DP01857r001	SNRPA	16	10	6	1.66667
DP01861r001	KNG1	94	45	27	1.66667
DP01863r001	SF3B1	462	101	104	0.971154
DP01863r002	SF3B1	47	4	13	0.307692
DP01863r005	SF3B1	151	27	34	0.794118
DP01868r001	SFTPD	27	12	5	2.4
DP01869r001	BRCA2	19	24	6	4
DP01872r001	STAMBP	14	24	12	2
DP01873r001	HBEGF	34	20	11	1.81818
DP01874r001	SNUPN	61	136	60	2.26667
DP01874r002	SNUPN	20	36	16	2.25
DP01876r001	HMGA2	109	44	39	1.12821
DP01877r001	EME1	11	8	1	8
DP01878r001	SMG5	23	8	5	1.6
DP01880r001	NCOA2	206	119	54	2.2037
DP01883r001	APOC2	26	28	14	2
DP01884r001	FBXO4	30	21	9	2.33333
DP01893r001	TCERG1	11	4	3	1.33333
DP01898r001	BRD4	11	4	5	0.8
DP01907r001	IRF5	10	9	3	3
DP01914r001	NR1H4	16	3	1	3
DP01925r001	MEF2A	12	3	3	1
DP01935r001	RPL24	33	9	5	1.8
DP01935r002	RPL24	35	9	5	1.8
DP01938r001	HSPA5	24	11	12	0.916667
DP01938r002	HSPA5	21	11	6	1.83333
DP01942r001	ASCL1	236	123	91	1.35165
DP01943r001	INIP	62	26	13	2
DP01950r001	FLNA	36	34	13	2.61538
DP01951r001	ANXA1	14	10	4	2.5
DP01951r004	ANXA1	70	106	28	3.78571
DP01951r008	ANXA1	25	22	8	2.75
DP01964r001	ACHE	12	24	18	1.33333
DP01967r001	TRGC1	11	5	1	5
DP01972r001	TPT1	32	20	9	2.22222
DP01974r001	FEN1	17	9	5	1.8
DP01974r002	FEN1	25	10	6	1.66667
DP01974r003	FEN1	13	10	2	5
DP01976r001	CBS	40	132	48	2.75
DP01977r001	MCM2	160	120	55	2.18182
DP01985r001	DOT1L	84	50	36	1.38889
DP01987r001	SLBP	25	19	6	3.16667
DP01990r001	BMPR1A	17	5	2	2.5
DP01990r004	BMPR1A	31	12	7	1.71429
DP02000r001	SLC9A3R1	117	97	38	2.55263
DP02003r001	CREB1	60	6	7	0.857143
DP02004r001	CREBBP	407	269	114	2.35965
DP02004r003	CREBBP	206	146	103	1.41748
DP02005r001	CSN1S1	185	115	32	3.59375
DP02006r001	TK1	10	10	1	10
DP02006r002	TK1	17	9	7	1.28571
DP02006r003	TK1	42	23	13	1.76923
DP02007r001	ZNF106	257	143	45	3.17778
DP02009r001	SURF6	182	131	63	2.07937
DP02010r001	CCL28	10	16	10	1.6
DP02010r002	CCL28	28	16	12	1.33333
DP02010r003	CCL28	108	112	52	2.15385
DP02015r001	HNRNPM	30	15	5	3
DP02027r006	SMPD1	37	31	10	3.1
DP02027r007	SMPD1	28	34	16	2.125
DP02027r009	SMPD1	19	13	5	2.6
DP02034r001	H4C1	24	157	129	1.21705
DP02062r001	RAB11FIP2	19	2	5	0.4
DP02069r001	EIF4A3	21	18	9	2
DP02069r002	EIF4A3	20	18	9	2
DP02072r001	ORC1	14	22	2	11
DP02075r001	LOX	168	165	83	1.98795
DP02094r001	CDC34	54	49	35	1.4
DP02094r003	CDC34	15	9	7	1.28571
DP02096r001	MZF1	13	20	6	3.33333
DP02100r001	UBE2G2	15	6	8	0.75
DP02123r001	NUP98	149	68	42	1.61905
DP02126r001	CDC25C	18	38	10	3.8
DP02142r001	ATG2A	30	25	15	1.66667
DP02148r001	ATG16L1	26	16	9	1.77778
DP02150r001	GOPC	30	13	7	1.85714
DP02150r002	GOPC	25	13	4	3.25
DP02162r001	ALOX15	141	192	92	2.08696
DP02163r001	COL7A1	39	23	13	1.76923
DP02167r001	CDKN2A	132	268	102	2.62745
DP02167r002	CDKN2A	37	62	24	2.58333
DP02167r003	CDKN2A	76	188	58	3.24138
DP02170r001	CASC3	21	10	6	1.66667
DP02170r002	CASC3	16	8	5	1.6
DP02171r001	SNRNP70	100	26	39	0.666667
DP02173r001	ERP44	31	14	6	2.33333
DP02173r002	ERP44	22	9	5	1.8
DP02191r001	UBE2E1	40	25	11	2.27273
DP02206r001	HTN3	32	50	16	3.125
DP02206r002	HTN3	24	46	10	4.6
DP02207r001	STATH	43	30	13	2.30769
DP02210r001	TAP2	129	64	34	1.88235
DP02224r001	KDM5A	177	102	38	2.68421
DP02226r001	CCND1	24	14	7	2
DP02231r001	FOXC2	11	8	5	1.6
DP02233r001	HDAC1	106	52	23	2.26087
DP02234r001	INHBA	28	14	24	0.583333
DP02247r001	KIT	22	7	7	1
DP02251r001	TUBA1B	32	2	9	0.222222
DP02253r001	EDC3	56	66	45	1.46667
DP02254r001	NCF1	16	7	5	1.4
DP02262r001	STAT6	32	68	32	2.125
DP02269r002	IKBKG	23	0	5	0
DP02269r003	IKBKG	68	132	36	3.66667
DP02269r004	IKBKG	43	78	48	1.625
DP02290r001	COPS5	21	0	2	0
DP02290r002	COPS5	12	2	3	0.666667
DP02292r001	NEDD4L	81	46	25	1.84
DP02294r001	SUMO1	18	10	2	5
DP02294r002	SUMO1	17	10	2	5
DP02302r001	NEDD8	13	2	1	2
DP02303r001	FCHO2	16	10	2	5
DP02304r001	SNX9	111	65	20	3.25
DP02306r001	UBA3	11	15	3	5
DP02306r002	UBA3	59	23	15	1.53333
DP02309r001	SNX18	166	149	86	1.73256
DP02316r001	PRC1	154	118	40	2.95
DP02316r003	PRC1	36	23	6	3.83333
DP02318r001	ADAM10	52	18	11	1.63636
DP02327r001	PITPNA	12	2	2	1
DP02327r002	PITPNA	72	30	15	2
DP02327r008	PITPNA	38	12	10	1.2
DP02328r001	MAPK10	26	5	12	0.416667
DP02332r001	DDX23	257	142	56	2.53571
DP02333r001	PRKAR2A	47	66	20	3.3
DP02338r001	UGDH	27	36	6	6
