# Supplementary material for: Characterization of intrinsically disordered regions in proteins informed by human genetic diversity
Source: PLoS Comput Biol. 2022 Mar 11;18(3):e1009911. doi: 10.1371/journal.pcbi.1009911 (PMC8942211; doi:10.1371/journal.pcbi.1009911)
Supplement: S5 Table — For each IDR, the table lists the DisProt identifier, name of the gene encoding for the IDP, length of the disordered region, and the annotation of disorder function, interaction partner, structural state, and structural transition of the IDR, when available in the DisProt database. Further, we report the number of “pathogenic” (ClinVar database) and “population” (gnomAD database) mutations that are located in each IDR, followed by the diseases associated with the germline pathogenic mutations affecting the IDR. (XLSX) [file pcbi.1009911.s012.xlsx]

## Sheet: Sheet1
S5 Table. List of mutation-intolerant (n = 34) and mutation-tolerant (n = 533) disordered regions (IDRs) identified in this study. For each IDR, the table lists the DisProt identifier, name of the gene encoding for the IDP, length of the disordered region, and the annotation of disorder function, interaction partner, structural state and transition state of the IDR, when available in the DisProt …
							Variation counts (ClinVar // gnomAD)
DisProt ID	Gene	IDR-length	Disorder function	Interaction Partner	Structural State	Transition State	frameshift	nonsense	missense	inframe	"mutation-intolerant" or "mutation-tolerant"	Type of mutation this IDR is intolerant to	Diseases associated with the germline pathogenic mutations affecting this IDR
DP00171r005	RAF1	27			Disorder		0//0	0//0	12//7	0//0	mutation-intolerant	(A) Missense	Cardiomyopathy, dilated, 1NN;Rasopathy;Noonan syndrome
DP01396r001;DP01396r002;DP01396r003	LDLR	13	Entropic chain;Molcular recognition assembler		Disorder		3//0	5//2	14//11	1//0	mutation-intolerant	(A) Missense;(C) Frameshift	Familial hypercholesterolemia;Familial hypercholesterolemias
DP02192r001	DDX3X	167			Disorder		7//0	6//0	5//0	0//0	mutation-intolerant	(A) Missense;(C) Frameshift;(D) Nonsense	Inborn genetic diseases;Mental retardation, X-linked 102;Marfanoid habitus and intellectual disability
DP02247r001	KIT	22			Disorder		1//0	3//1	21//7	14//0	mutation-intolerant	(A) Missense;(B) Inframe;(D) Nonsense	Gastrointestinal stroma tumor;Cutaneous melanoma;Partial albinism
DP00539r004;DP00539r005;DP00539r006	MECP2	104	Molecular recognition effector	Nucleic acid binding	Disorder		77//0	13//0	14//60	4//0	mutation-intolerant	(B) Inframe;(C) Frameshift;(D) Nonsense	Severe neonatal-onset encephalopathy with microcephaly;Rett syndrome;Absent speech;Developmental regression;Irregular respiration;Seizures;Severe global developmental delay;History of neurodevelopmental disorder;Inborn genetic diseases;Autism, susceptibility to, X-linked 3;MECP2 duplication syndrome;Mental retardation, X-linked, syndromic 13;Focal epilepsy;Intellectual disability
DP00539r010	MECP2	70			Disorder		40//0	4//0	12//42	4//0	mutation-intolerant	(B) Inframe;(C) Frameshift;(D) Nonsense	Inborn genetic diseases;Rett syndrome;Autism, susceptibility to, X-linked 3;MECP2 duplication syndrome;Mental retardation, X-linked, syndromic 13;Severe neonatal-onset encephalopathy with microcephaly;History of neurodevelopmental disorder;Focal epilepsy;Intellectual disability
DP01396r004	LDLR	40			Disorder		13//1	10//2	37//33	4//0	mutation-intolerant	(B) Inframe;(C) Frameshift	Familial hypercholesterolemia;Familial hypercholesterolemias;Hypercholesterolaemia
DP01770r002	EMD	104			Disorder		4//0	4//0	0//50	2//1	mutation-intolerant	(B) Inframe;(C) Frameshift;(D) Nonsense	Emery-Dreifuss muscular dystrophy 1, X-linked;Cardiomyopathy;Cardiovascular phenotype;Primary familial hypertrophic cardiomyopathy
DP01869r001;DP01869r003;DP01869r002	BRCA2	19		Protein binding	Disorder	Disorder to order	11//0	13//2	1//24	2//0	mutation-intolerant	(B) Inframe;(C) Frameshift	Breast-ovarian cancer, familial 2;Hereditary breast and ovarian cancer syndrome;Hereditary cancer-predisposing syndrome;Familial cancer of breast;Fanconi anemia, complementation group D1;Glioma susceptibility 3;Malignant tumor of prostate;Medulloblastoma;Pancreatic cancer 2;Wilms tumor 1;Breast cancer, susceptibility to
DP01990r004	BMPR1A	31			Disorder		5//0	1//0	0//12	2//0	mutation-intolerant	(B) Inframe;(C) Frameshift	Hereditary cancer-predisposing syndrome;Juvenile polyposis syndrome
DP00017r010;DP00017r011;DP00017r012	CDKN1C	71	Molecular recognition effector	Protein binding	Disorder		2//0	1//4	0//68	0//0	mutation-intolerant	(C) Frameshift	Beckwith-Wiedemann syndrome
DP00018r018;DP00018r019	CDKN1B	41		Protein binding	Disorder		3//1	4//0	1//52	0//1	mutation-intolerant	(C) Frameshift;(D) Nonsense	Multiple endocrine neoplasia, type 4
DP00086r005;DP00086r006	TP53	33	Molecular recognition effector		Disorder		17//0	4//0	0//36	0//2	mutation-intolerant	(C) Frameshift;(D) Nonsense	not specified;Hereditary cancer-predisposing syndrome;Ovarian Neoplasms;Li-Fraumeni syndrome
DP00539r001;DP00539r002;DP00539r003	MECP2	75	Molcular recognition assembler	Nucleic acid binding	Disorder		21//0	10//0	2//26	0//1	mutation-intolerant	(C) Frameshift;(D) Nonsense	Rett syndrome;History of neurodevelopmental disorder;Severe neonatal-onset encephalopathy with microcephaly;Angelman syndrome;Mental retardation, X-linked, syndromic 13
DP00539r007;DP00539r008	MECP2	46	Molcular recognition assembler		Disorder		13//0	13//0	2//46	1//1	mutation-intolerant	(C) Frameshift;(D) Nonsense	Mental retardation, X-linked, syndromic 13;Rett syndrome;Severe neonatal-onset encephalopathy with microcephaly;Developmental regression;Global developmental delay;History of neurodevelopmental disorder;Intellectual disability;Encephalopathy, neonatal severeMental retardation, X-linked, syndromic 13Rett syndrome;Autism, susceptibility to, X-linked 3;Angelman syndrome
DP01171r001;DP01171r004;DP01171r002;DP01171r003	WAS	68	Molecular recognition effector	Protein binding	Disorder	Disorder to order	2//0	3//1	1//17	0//1	mutation-intolerant	(C) Frameshift;(D) Nonsense	Severe congenital neutropenia X-linked;Thrombocytopenia, X-linked;Wiskott-Aldrich syndrome
DP01312r001	SUFU	82			Disorder		2//1	1//0	0//58	0//0	mutation-intolerant	(C) Frameshift	Gorlin syndrome;Medulloblastoma;Hereditary cancer-predisposing syndrome;microform holoprosencephaly;JOUBERT SYNDROME 32;Meningioma, familial
DP01426r004	RB1	14			Disorder		2//1	1//0	0//2	0//0	mutation-intolerant	(C) Frameshift	Retinoblastoma;Hereditary cancer-predisposing syndrome
DP01426r005;DP01426r006;DP01426r009;DP01426r010	RB1	25	Entropic chain	Protein binding	Disorder	Order to disorder	3//0	1//0	0//11	0//1	mutation-intolerant	(C) Frameshift	Retinoblastoma;Hereditary cancer-predisposing syndrome
DP01426r011	RB1	16			Disorder		2//0	1//0	0//8	0//1	mutation-intolerant	(C) Frameshift	Hereditary cancer-predisposing syndrome;Retinoblastoma
DP01426r012	RB1	25			Disorder		4//0	2//0	0//15	0//0	mutation-intolerant	(C) Frameshift	Hereditary cancer-predisposing syndrome;Bladder cancer, somatic;Osteosarcoma;Retinoblastoma;Small cell lung cancer
DP01426r013	RB1	12			Disorder		2//0	1//0	0//1	0//0	mutation-intolerant	(C) Frameshift	Retinoblastoma;Hereditary cancer-predisposing syndrome
DP01426r014;DP01426r015;DP01426r016	RB1	39	Entropic chain	Protein binding	Disorder		2//0	4//0	0//22	0//0	mutation-intolerant	(C) Frameshift;(D) Nonsense	Retinoblastoma;Hereditary cancer-predisposing syndrome
DP01426r018	RB1	143			Disorder		6//0	12//0	1//65	0//1	mutation-intolerant	(C) Frameshift;(D) Nonsense	Medulloblastoma;Retinoblastoma;Hereditary cancer-predisposing syndrome;B lymphoblastic leukemia lymphoma with t(12;21)(p13;q22); TEL-AML1 (ETV6-RUNX1)
DP01770r001	EMD	187			Disorder		11//0	10//0	5//76	2//3	mutation-intolerant	(C) Frameshift;(D) Nonsense	Emery-Dreifuss muscular dystrophy 1, X-linked;Primary dilated cardiomyopathy;Emery-Dreifuss muscular dystrophy, X-linked;Cardiovascular phenotype;Cardiomyopathy;Failure to thrive;Flexion contracture;Muscular Diseases;Primary familial hypertrophic cardiomyopathy
DP02163r001	COL7A1	39			Disorder		2//0	1//0	1//23	0//0	mutation-intolerant	(C) Frameshift	Recessive dystrophic epidermolysis bullosa;Dystrophic epidermolysis bullosa
DP00018r011;DP00018r012;DP00018r013	CDKN1B	198	Molecular recognition effector	Protein binding	Disorder		8//7	7//1	1//179	0//2	mutation-intolerant	(D) Nonsense	Multiple endocrine neoplasia, type 4;Hereditary cancer-predisposing syndrome;Neuroendocrine neoplasm;Multiple endocrine neoplasia
DP00018r014;DP00018r015;DP00018r017;DP00018r016	CDKN1B	66	Molecular recognition effector	Protein binding	Disorder	Disorder to order	4//2	5//0	1//52	0//1	mutation-intolerant	(D) Nonsense	Multiple endocrine neoplasia, type 4;Hereditary cancer-predisposing syndrome;Neuroendocrine neoplasm
DP00086r018	TP53	22			Disorder		8//4	4//0	2//26	1//0	mutation-intolerant	(D) Nonsense	Hereditary cancer-predisposing syndrome;Li-Fraumeni syndrome;Ovarian Neoplasms;Li-Fraumeni syndrome 1;Familial cancer of breast
DP00464r004;DP00464r006;DP00464r005	SMAD4	10		Protein binding	Disorder	Order to disorder	1//0	3//0	0//4	0//0	mutation-intolerant	(D) Nonsense	Juvenile polyposis syndrome;Hereditary cancer-predisposing syndrome
DP00468r001	NFKBIA	66			Disorder		0//0	4//1	7//31	0//2	mutation-intolerant	(D) Nonsense	not specified;Ectodermal dysplasia, anhidrotic, with T-cell immunodeficiency, autosomal dominant
DP01054r001;DP01054r002;DP01054r003	CSTB	67	Boilogical condensation	Protein binding	Disorder		1//1	3//1	3//46	0//1	mutation-intolerant	(D) Nonsense	Progressive myoclonic epilepsy;Unverricht-Lundborg syndrome;Inborn genetic diseases
DP01518r001;DP01518r002	PAX6	130			Disorder	Disorder to order	18//3	12//0	23//69	0//0	mutation-intolerant	(D) Nonsense	Aniridia 1;Irido-corneo-trabecular dysgenesis;ANTERIOR SEGMENT DYSGENESIS 5, PETERS ANOMALY SUBTYPE;Anophthalmia - microphthalmia;Foveal hypoplasia 1 with cataract;Congenital cataract;Coloboma of optic disc;Wilms tumor, aniridia, genitourinary anomalies, and mental retardation syndrome;Aniridia, atypical
DP02167r002	CDKN2A	37			Disorder		1//4	3//0	0//62	0//0	mutation-intolerant	(D) Nonsense	Hereditary cutaneous melanoma;Hereditary cancer-predisposing syndrome;Cutaneous malignant melanoma 2;Melanoma-pancreatic cancer syndrome
DP00007r005	APEX1	40			Disorder		0//6	0//0	0//87	0//0	mutation-tolerant
DP00007r002;DP00007r003	APEX1	42	Molcular recognition assembler		Disorder		0//6	0//0	0//90	0//0	mutation-tolerant
DP00012r001;DP00012r002	CFTR	124	Molecular recognition display site		Disorder		11//4	15//8	0//69	0//1	mutation-tolerant		Cystic fibrosis
DP00012r007;DP00012r008;DP00012r009	CFTR	185	Molecular recognition display site		Disorder	Order to disorder	20//11	22//9	0//105	0//3	mutation-tolerant		Cystic fibrosis;Bronchiectasis with or without elevated sweat chloride 1;Chronic sinusitis;Congenital bilateral absence of the vas deferens;Hereditary pancreatitis;Lung disease, non-specific
DP00013r001;DP00013r003	CGB3	34	Molecular recognition display site		Disorder		0//0	0//2	0//40	0//1	mutation-tolerant
DP00013r004;DP00013r005	CGB3	33	Molecular recognition display site		Disorder		0//0	0//2	0//39	0//1	mutation-tolerant
DP00016r001	CDKN1A	164			Disorder		0//21	0//24	0//490	0//8	mutation-tolerant
DP00016r003	CDKN1A	94			Disorder		0//20	0//13	0//304	0//4	mutation-tolerant
DP00016r004;DP00016r009;DP00016r008	CDKN1A	76		Protein binding	Disorder	Disorder to order	0//14	0//13	0//258	0//4	mutation-tolerant
DP00023r004	HSD17B1	40			Disorder		0//1	0//0	0//43	0//5	mutation-tolerant
DP00028r011	EIF4EBP1	118			Disorder		0//4	0//0	0//59	0//0	mutation-tolerant
DP00028r016;DP00028r023	EIF4EBP1	114		Protein binding	Disorder		0//4	0//0	0//57	0//0	mutation-tolerant
DP00028r018;DP00028r019	EIF4EBP1	35		Protein binding	Disorder		0//0	0//0	0//22	0//0	mutation-tolerant
DP00028r001;DP00028r002	EIF4EBP1	55	Molecular recognition display site		Disorder		0//2	0//0	0//24	0//0	mutation-tolerant
DP00028r030;DP00028r031	EIF4EBP1	35		Protein binding	Disorder		0//0	0//0	0//22	0//0	mutation-tolerant
DP00030r001;DP00030r002;DP00030r003;DP00030r004	NR3C1	186	Molecular recognition effector;Molecular recognition display site		Disorder	Disorder to order	0//3	0//3	0//330	0//3	mutation-tolerant
DP00033r001;DP00033r002;DP00033r003;DP00033r004	GHR	351	Molcular recognition assembler	Lipid binding;Protein binding	Disorder		0//8	0//2	0//309	0//4	mutation-tolerant
DP00039r001;DP00039r002;DP00039r003;DP00039r004;DP00039r007;DP00039r008;DP00039r006	HMGN2	90	Molecular recognition effector;Molcular recognition assembler;Molecular recognition display site	Nucleic acid binding;Protein binding	Disorder	Disorder to order	0//0	0//0	0//54	0//0	mutation-tolerant
DP00054r002	PIP4K2B	39			Disorder		0//0	0//0	0//22	0//0	mutation-tolerant
DP00061r001;DP00061r002	RPA1	53	Entropic chain		Disorder		0//2	0//1	0//34	0//1	mutation-tolerant
DP00061r003;DP00061r004	RPA1	79	Entropic chain		Disorder		0//2	0//1	0//45	0//1	mutation-tolerant
DP00062r002	RXRA	130			Disorder		0//2	0//0	0//78	0//1	mutation-tolerant
DP00070r001;DP00070r017;DP00070r021;DP00070r002;DP00070r019;DP00070r018	SNCA	140	Molecular recognition effector;Molcular recognition assembler	Lipid binding;Protein binding	Disorder	Disorder to order	0//0	0//0	0//335	0//10	mutation-tolerant
DP00070r003;DP00070r004;DP00070r006;DP00070r005	SNCA	113	Molcular recognition assembler	Lipid binding	Disorder	Disorder to order	0//0	0//0	0//215	0//5	mutation-tolerant
DP00070r007;DP00070r008;DP00070r010	SNCA	37	Molcular recognition assembler	Protein binding	Disorder		0//0	0//0	0//125	0//5	mutation-tolerant
DP00070r013;DP00070r015;DP00070r014	SNCA	51		Lipid binding	Disorder	Disorder to order	0//0	0//0	0//95	0//5	mutation-tolerant
DP00070r024;DP00070r025;DP00070r027;DP00070r026	SNCA	102	Molcular recognition assembler	Lipid binding	Disorder	Disorder to order	0//0	0//0	0//205	0//5	mutation-tolerant
DP00072r001;DP00072r002;DP00072r003	TTN	2152	Entropic chain	Protein binding	Disorder		0//52	0//23	0//1265	0//53	mutation-tolerant
DP00073r010;DP00073r011;DP00073r012	TYMS	27	Molcular recognition assembler	Protein binding	Disorder		0//2	0//0	0//24	0//0	mutation-tolerant
DP00074r001;DP00074r002	ESR1	184			Disorder	Disorder to order	0//4	1//0	0//528	0//8	mutation-tolerant		Estrogen resistance
DP00075r001	TOP1	174			Disorder		0//1	0//0	0//61	0//7	mutation-tolerant
DP00075r008;DP00075r009;DP00075r010;DP00075r011	TOP1	206	Molcular recognition assembler	Protein binding;Nucleic acid binding	Disorder		0//1	0//2	0//72	0//10	mutation-tolerant
DP00075r005;DP00075r006	TOP1	77	Entropic chain		Disorder		0//0	0//0	0//22	0//1	mutation-tolerant
DP00078r001	FOS	165			Disorder		0//0	0//0	0//109	0//1	mutation-tolerant
DP00079r001;DP00079r002	ESR2	103		Protein binding	Disorder		0//3	0//1	0//62	0//1	mutation-tolerant
DP00084r001;DP00084r002;DP00084r004;DP00084r005;DP00084r003	MAX	109	Molecular recognition effector	Protein binding;Nucleic acid binding	Disorder	Disorder to order	0//1	0//2	0//27	0//0	mutation-tolerant
DP00084r006	MAX	58			Disorder		0//0	0//0	0//26	0//0	mutation-tolerant
DP00085r001	RELA	124			Disorder		0//4	0//2	0//65	0//2	mutation-tolerant
DP00090r001;DP00090r002	KCNAB1	62	Entropic chain		Disorder		0//8	0//0	0//31	0//1	mutation-tolerant
DP00092r002;DP00092r003;DP00092r005;DP00092r004	PPP3CA	95	Molcular recognition assembler	Protein binding	Disorder	Disorder to order	0//0	0//0	0//23	0//2	mutation-tolerant
DP00092r017;DP00092r018;DP00092r020;DP00092r019	PPP3CA	94	Molecular recognition effector	Protein binding	Disorder	Disorder to order	0//0	0//0	0//23	0//2	mutation-tolerant
DP00092r025;DP00092r026;DP00092r028;DP00092r027	PPP3CA	149	Molecular recognition effector	Protein binding	Disorder	Disorder to order	0//0	0//0	0//45	0//2	mutation-tolerant
DP00092r029	PPP3CA	55			Disorder		0//0	0//0	0//22	0//0	mutation-tolerant
DP00092r030;DP00092r031;DP00092r033;DP00092r032	PPP3CA	96	Molecular recognition effector	Protein binding	Disorder	Disorder to order	0//0	0//0	0//23	0//2	mutation-tolerant
DP00123r001;DP00123r003;DP00123r002	CD4	61		Lipid binding	Disorder	Disorder to order	0//5	0//1	0//38	0//6	mutation-tolerant
DP00123r004;DP00123r005	CD4	38		Lipid binding	Disorder		0//3	0//1	0//28	0//3	mutation-tolerant
DP00130r001;DP00130r002	SPRR2E	20		Protein binding	Disorder		0//2	0//4	0//34	0//2	mutation-tolerant
DP00130r005;DP00130r006	SPRR2E	25		Protein binding	Disorder		0//2	0//2	0//44	0//0	mutation-tolerant
DP00134r004;DP00134r006;DP00134r005	FMR1	117		Nucleic acid binding	Disorder	Disorder to order	0//0	0//0	0//41	0//3	mutation-tolerant		Inborn genetic diseases;History of neurodevelopmental disorder
DP00138r010	PTHLH	77			Disorder		0//0	0//0	0//117	0//0	mutation-tolerant
DP00141r001;DP00141r002;DP00141r004;DP00141r003	ZFYVE9	89	Molcular recognition assembler	Protein binding	Disorder	Disorder to order	0//2	0//0	0//72	0//0	mutation-tolerant
DP00152r008	XRCC4	63			Disorder		0//0	0//4	0//82	0//0	mutation-tolerant
DP00153r021	HRAS	20			Disorder		0//0	0//3	0//24	0//0	mutation-tolerant
DP00156r001;DP00156r002	RAD23A	82	Entropic chain		Disorder		0//0	0//1	0//57	0//0	mutation-tolerant
DP00168r001;DP00168r002;DP00168r003	PNPO	48	Molecular recognition display site	Protein binding	Disorder		0//2	0//8	0//72	0//0	mutation-tolerant
DP00173r001;DP00173r002;DP00173r004;DP00173r003	DFFA	116	Molcular recognition assembler	Protein binding	Disorder	Disorder to order	0//2	0//1	0//60	0//2	mutation-tolerant
DP00174r001;DP00174r003;DP00174r002	STMN1	149		Protein binding	Disorder	Disorder to order	0//4	0//4	0//132	0//8	mutation-tolerant
DP00175r021;DP00175r022;DP00175r023;DP00175r024;DP00175r025	TCF7L2	130	Molcular recognition assembler	Protein binding;Nucleic acid binding	Disorder	Disorder to order	0//0	0//0	0//55	0//1	mutation-tolerant
DP00177r001;DP00177r002;DP00177r004;DP00177r003	CTDP1	83	Molcular recognition assembler	Protein binding	Disorder	Disorder to order	0//2	0//1	0//62	0//4	mutation-tolerant
DP00184r001;DP00184r003;DP00184r002	VDR	45		Small molecule binding	Disorder	Disorder to order	1//0	1//0	0//60	0//0	mutation-tolerant		Vitamin D-dependent rickets, type 2
DP00191r001;DP00191r002	PLG	90			Disorder	Order to disorder	0//0	0//1	1//50	0//0	mutation-tolerant		Hereditary angioneurotic edema
DP00196r001;DP00196r002;DP00196r003	CAST	141	Molcular recognition assembler	Protein binding	Disorder		0//5	0//2	0//168	0//4	mutation-tolerant
DP00214r001;DP00214r002;DP00214r003;DP00214r005;DP00214r004	SPP1	314	Molcular recognition assembler;Molecular recognition scavenger	Ion binding	Disorder	Disorder to order	0//10	0//5	0//181	0//3	mutation-tolerant
DP00219r001;DP00219r002;DP00219r003	PPP1R11	126	Molecular recognition effector	Protein binding	Disorder		0//3	0//1	0//48	0//2	mutation-tolerant
DP00221r001;DP00221r002;DP00221r003	IVL	585	Molcular recognition assembler	Protein binding	Disorder		0//48	0//30	0//472	0//67	mutation-tolerant
DP00223r001;DP00223r002;DP00223r003	CCNB1	78	Molcular recognition assembler	Protein binding	Disorder		0//2	0//0	0//58	0//0	mutation-tolerant
DP00229r001;DP00229r002;DP00229r003	SSB	83	Molecular recognition display site	Nucleic acid binding	Disorder		0//12	0//2	0//78	0//16	mutation-tolerant
DP00230r001;DP00230r002;DP00230r004;DP00230r003	GRB14	75	Molcular recognition assembler	Protein binding	Disorder	Disorder to order	0//3	0//0	0//39	0//2	mutation-tolerant
DP00231r001;DP00231r002;DP00231r003	POU2F1	200	Molecular recognition effector	Protein binding	Disorder		0//1	0//2	0//87	0//2	mutation-tolerant
DP00236r001	MBP	171			Disorder		0//4	0//2	0//210	0//4	mutation-tolerant
DP00240r001;DP00240r002	ADD1	308		Protein binding	Disorder		0//7	0//1	0//209	0//9	mutation-tolerant
DP00241r001;DP00241r002;DP00241r004;DP00241r003	ADD2	318	Molcular recognition assembler	Protein binding	Disorder	Disorder to order	0//15	0//12	0//465	0//9	mutation-tolerant
DP00260r004;DP00260r005;DP00260r006	MYC	167	Molecular recognition effector	Protein binding	Disorder		0//2	0//0	0//91	0//5	mutation-tolerant
DP00260r010;DP00260r011;DP00260r012	MYC	143	Molecular recognition effector	Protein binding	Disorder		0//2	0//0	0//81	0//4	mutation-tolerant
DP00260r001;DP00260r002;DP00260r003;DP00260r017	MYC	88	Molecular recognition effector	Nucleic acid binding;Protein binding	Disorder		0//2	0//0	0//51	0//4	mutation-tolerant
DP00262r001	HIF1A	169			Disorder		0//2	0//1	0//83	0//3	mutation-tolerant
DP00262r004	HIF1A	201			Disorder		0//2	0//0	0//102	0//0	mutation-tolerant
DP00262r006	HIF1A	51			Disorder		0//0	0//2	0//23	0//0	mutation-tolerant
DP00282r001	ATP7A	52			Disorder		0//0	0//0	0//24	0//1	mutation-tolerant
DP00287r001;DP00287r002;DP00287r003	VHL	57	Molcular recognition assembler	Protein binding	Disorder		2//2	0//3	0//61	0//5	mutation-tolerant		Erythrocytosis, familial, 2;Von Hippel-Lindau syndrome;Pheochromocytoma;Renal cell carcinoma, nonpapillary;Hereditary cancer-predisposing syndrome
DP00297r001;DP00297r002;DP00297r003	BCL2	23	Molcular recognition assembler	Protein binding	Disorder		0//4	0//2	0//44	0//0	mutation-tolerant
DP00298r001;DP00298r002;DP00298r006	BCL2L1	53	Entropic chain;Molecular recognition display site		Disorder		0//2	0//0	0//78	0//2	mutation-tolerant
DP00298r007;DP00298r009;DP00298r008	BCL2L1	49		Protein binding	Disorder	Order to disorder	0//0	0//0	0//44	0//0	mutation-tolerant
DP00306r001	CD69	84			Disorder		0//0	0//1	0//46	0//1	mutation-tolerant
DP00307r003	CCNH	36			Disorder		0//3	0//0	0//25	0//3	mutation-tolerant
DP00332r001;DP00332r002;DP00332r003	IBSP	317	Molecular recognition scavenger	Ion binding	Disorder		0//17	0//17	0//187	0//5	mutation-tolerant
DP00333r001;DP00333r002	CALR	417		Lipid binding	Disorder		1//8	0//2	0//236	0//25	mutation-tolerant		Essential thrombocythemia;Myelofibrosis
DP00333r003	CALR	71			Disorder		0//0	0//0	0//42	0//0	mutation-tolerant
DP00343r001;DP00343r002;DP00343r003;DP00343r005;DP00343r004	NCOA3	71	Molecular recognition effector;Molcular recognition assembler	Protein binding	Disorder	Disorder to order	0//0	0//0	0//27	0//0	mutation-tolerant
DP00356r001;DP00356r002;DP00356r004;DP00356r003	CITED2	50	Molecular recognition effector	Protein binding	Disorder	Disorder to order	0//0	0//0	0//28	0//2	mutation-tolerant
DP00357r001;DP00357r002;DP00357r004;DP00357r003	TMSB4X	44	Molecular recognition effector	Protein binding	Disorder	Disorder to order	0//0	0//0	0//36	0//0	mutation-tolerant
DP00357r005;DP00357r007;DP00357r006	TMSB4X	28		Protein binding	Disorder	Disorder to order	0//0	0//0	0//28	0//0	mutation-tolerant
DP00365r001;DP00365r002;DP00365r004;DP00365r003	PPP5C	129	Molcular recognition assembler	Protein binding	Disorder	Disorder to order	0//0	0//1	0//56	0//0	mutation-tolerant
DP00372r001	TCIM	106			Disorder		0//3	0//4	0//63	0//0	mutation-tolerant
DP00378r002;DP00378r003;DP00378r004	SP1	147	Molcular recognition assembler	Protein binding	Disorder		0//0	0//0	0//65	0//4	mutation-tolerant
DP00378r006;DP00378r009	SP1	63		Protein binding	Disorder		0//0	0//0	0//42	0//0	mutation-tolerant
DP00378r012;DP00378r011	SP1	147		Protein binding	Disorder		0//0	0//0	0//63	0//5	mutation-tolerant
DP00381r001;DP00381r002;DP00381r004;DP00381r003	AHR	169	Molcular recognition assembler	Protein binding	Disorder	Disorder to order	0//0	0//0	0//176	0//2	mutation-tolerant
DP00385r002	GSK3B	34			Disorder		0//0	0//0	0//24	0//0	mutation-tolerant
DP00385r004	GSK3B	32			Disorder		0//0	0//0	0//23	0//0	mutation-tolerant
DP00418r001;DP00418r002;DP00418r003;DP00418r004	JAG1	125	Entropic chain;Molcular recognition assembler	Protein binding	Disorder		0//3	0//1	0//87	0//3	mutation-tolerant
DP00420r001;DP00420r002;DP00420r003	SECISBP2	600	Molecular recognition effector	Nucleic acid binding	Disorder		0//54	0//19	0//349	0//15	mutation-tolerant
DP00420r004;DP00420r005;DP00420r006	SECISBP2	79	Molecular recognition effector	Nucleic acid binding	Disorder		0//10	0//5	0//36	0//2	mutation-tolerant
DP00437r001	RAD52	23			Disorder		0//0	0//0	0//28	0//0	mutation-tolerant
DP00448r001;DP00448r003;DP00448r002	FHOD1	61		Protein binding	Disorder	Disorder to order	0//2	0//2	0//40	0//1	mutation-tolerant
DP00466r003;DP00466r004	PRNP	102	Entropic chain		Disorder		0//8	0//20	0//192	0//84	mutation-tolerant
DP00468r002	NFKBIA	42			Disorder		0//2	0//0	0//27	0//3	mutation-tolerant		Ectodermal dysplasia, anhidrotic, with T-cell immunodeficiency, autosomal dominant
DP00472r001;DP00472r002;DP00472r003;DP00472r012	PEX5	324	Molecular recognition chaperone	Protein binding	Disorder	Order to disorder	0//18	0//12	0//370	0//10	mutation-tolerant
DP00472r014;DP00472r015;DP00472r016	PEX5	110		Protein binding	Disorder	Disorder to order	0//12	0//0	0//104	0//2	mutation-tolerant
DP00486r002	UBA2	90			Disorder		0//0	0//0	0//45	0//0	mutation-tolerant
DP00492r001;DP00492r002;DP00492r003;DP00492r005;DP00492r004	AR	344	Molcular recognition assembler;Molecular recognition effector	Protein binding	Disorder	Disorder to order	0//8	0//2	0//199	0//32	mutation-tolerant
DP00505r002;DP00505r004;DP00505r003	CD3D	45		Protein binding	Disorder	Disorder to order	0//3	0//2	0//34	0//1	mutation-tolerant		Immunodeficiency 19
DP00506r002;DP00506r004;DP00506r003	CD3E	55		Protein binding	Disorder	Disorder to order	0//1	0//1	0//51	0//0	mutation-tolerant		Immunodeficiency 18;Severe Combined Immune Deficiency
DP00508r001;DP00508r003;DP00508r002	CD3G	44		Protein binding	Disorder	Disorder to order	0//0	0//2	0//25	0//0	mutation-tolerant		Immunodeficiency due to defect in CD3-gamma
DP00510r001;DP00510r002;DP00510r003;DP00510r004	NUPR1	82	Molcular recognition assembler;Molecular recognition display site		Disorder	Disorder to order	0//3	0//4	0//64	0//0	mutation-tolerant
DP00517r001;DP00517r002	MYOM1	96	Entropic chain		Disorder		0//8	0//1	0//66	0//1	mutation-tolerant		Hypertrophic cardiomyopathy;Cardiovascular phenotype
DP00519r001;DP00519r002	APC	384		Protein binding	Disorder		0//6	0//2	0//398	0//20	mutation-tolerant
DP00520r001;DP00520r002;DP00520r003;DP00520r004	NKD2	217	Molecular recognition display site;Molcular recognition assembler	Protein binding	Disorder		0//6	0//5	0//167	0//5	mutation-tolerant
DP00521r001;DP00521r002;DP00521r003;DP00521r005;DP00521r004	PTTG1	202	Molecular recognition effector;Molecular recognition display site	Protein binding	Disorder	Disorder to order	0//21	0//3	0//285	0//6	mutation-tolerant
DP00524r001	RTN4	200			Disorder		0//4	0//3	0//129	0//10	mutation-tolerant
DP01855r001	RTN4	1016			Disorder		0//17	0//7	0//662	0//24	mutation-tolerant
DP01855r002	RTN4	816			Disorder		0//13	0//4	0//533	0//14	mutation-tolerant
DP01855r006;DP01855r008	RTN4	182			Disorder	Disorder to order	0//3	0//0	0//120	0//0	mutation-tolerant
DP01855r010	RTN4	40			Disorder		0//2	0//1	0//24	0//0	mutation-tolerant
DP00537r001	SEPTIN4	119			Disorder		0//3	0//0	0//64	0//1	mutation-tolerant
DP00539r009	MECP2	152			Disorder		123//7	29//2	1//140	22//23	mutation-tolerant		Rett syndrome;Severe neonatal-onset encephalopathy with microcephaly;MECP2 duplication syndrome;Mental retardation, X-linked, syndromic 13;History of neurodevelopmental disorder;Angelman syndrome;Autism, susceptibility to, X-linked 3;Inborn genetic diseases
DP00543r014	COX17	63			Disorder		0//6	0//3	0//135	0//9	mutation-tolerant
DP00543r016;DP00543r017	COX17	36			Disorder	Disorder to order	0//3	0//0	0//66	0//6	mutation-tolerant
DP00543r022;DP00543r023	COX17	39			Disorder	Disorder to order	0//3	0//0	0//69	0//6	mutation-tolerant
DP00543r001;DP00543r002;DP00543r003;DP00543r004	COX17	29	Molecular recognition scavenger;Entropic chain	Ion binding	Disorder		0//3	0//3	0//84	0//3	mutation-tolerant
DP00543r005;DP00543r006;DP00543r007;DP00543r008	COX17	17	Molecular recognition scavenger;Entropic chain	Ion binding	Disorder		0//0	0//3	0//48	0//0	mutation-tolerant
DP00546r001;DP00546r002;DP00546r004;DP00546r003	HYPK	129	Molecular recognition chaperone	Protein binding	Disorder	Order to disorder	0//20	0//6	0//136	0//4	mutation-tolerant
DP00549r001	ZNF593	35			Disorder		0//1	0//0	0//24	0//0	mutation-tolerant
DP00549r005	ZNF593	39			Disorder		0//5	0//1	0//29	0//0	mutation-tolerant
DP00549r002	ZNF593	42			Order		0//1	0//2	0//29	0//0	mutation-tolerant
DP00551r001	NPPB	77			Disorder		0//2	0//3	0//47	0//0	mutation-tolerant
DP00553r001;DP00553r002;DP00553r003	NLGN3	118	Molcular recognition assembler	Protein binding	Disorder		0//1	0//0	0//54	0//2	mutation-tolerant
DP00555r001;DP00555r002	SNCB	134		Protein binding	Disorder		0//20	0//4	0//224	0//12	mutation-tolerant
DP00558r002;DP00558r003;DP00558r004	FNTA	54	Molcular recognition assembler;Molecular recognition display site		Disorder		0//2	0//4	0//50	0//2	mutation-tolerant
DP00576r004	ATXN3	188			Disorder		0//35	0//10	0//103	2//46	mutation-tolerant		Azorean disease
DP00576r006	ATXN3	110			Disorder		0//11	0//1	0//59	0//2	mutation-tolerant
DP00576r008;DP00576r009	ATXN3	168		Protein binding	Disorder		0//34	0//10	0//92	2//46	mutation-tolerant		Azorean disease
DP00576r010	ATXN3	125			Disorder		0//32	0//10	0//69	2//46	mutation-tolerant		Azorean disease
DP00576r011	ATXN3	100			Disorder		0//33	0//10	0//53	2//44	mutation-tolerant		Azorean disease
DP00592r001;DP00592r002	PCP4	62		Protein binding	Disorder		0//0	0//1	0//27	0//0	mutation-tolerant
DP00607r004;DP00607r005;DP00607r006	FXN	45	Entropic chain	Protein binding	Disorder		0//0	0//0	0//24	0//0	mutation-tolerant
DP00608r005;DP00608r006;DP00608r008;DP00608r007	SNW1	71	Molecular recognition effector	Protein binding	Disorder	Disorder to order	0//0	0//0	0//32	0//0	mutation-tolerant
DP00611r001;DP00611r002;DP00611r003	WEE1	292	Entropic chain	Protein binding	Disorder		0//6	0//2	0//96	0//8	mutation-tolerant
DP00621r001;DP00621r002;DP00621r003	C1R	113	Molecular recognition scavenger		Disorder	Disorder to order	0//6	0//0	0//68	0//0	mutation-tolerant
DP00624r001;DP00624r002;DP00624r003	DDIT3	53	Molecular recognition effector		Disorder	Disorder to order	0//6	0//6	0//62	0//0	mutation-tolerant
DP00628r001;DP00628r002;DP00628r003	ACPP	39	Molcular recognition assembler		Disorder	Disorder to order	0//1	0//1	0//30	0//0	mutation-tolerant
DP00630r001;DP00630r002;DP00630r003	SNCG	127	Molecular recognition effector	Protein binding	Disorder		0//5	0//3	0//91	0//0	mutation-tolerant
DP00632r001;DP00632r002	EWSR1	264	Molecular recognition effector		Disorder		0//3	0//2	0//115	0//4	mutation-tolerant
DP00633r001	EP300	166			Disorder		0//0	0//0	0//95	0//3	mutation-tolerant
DP00666r001;DP00666r003;DP00666r002	L1CAM	114		Protein binding	Disorder	Disorder to order	0//0	0//0	0//38	0//1	mutation-tolerant
DP00672r001;DP00672r002;DP00672r004;DP00672r003	NEUROG1	61	Molecular recognition effector	Nucleic acid binding	Disorder	Disorder to order	0//0	0//1	0//33	0//0	mutation-tolerant
DP00678r001;DP00678r002;DP00678r003	EPB41	65	Molecular recognition effector	Protein binding	Disorder		0//6	0//0	0//62	0//0	mutation-tolerant
DP00683r003;DP00683r004	NKX3-1	184		Nucleic acid binding	Disorder		0//4	0//5	0//144	0//9	mutation-tolerant
DP00694r001;DP00694r003;DP00694r004;DP00694r002	RYBP	228		Nucleic acid binding;Protein binding	Disorder	Disorder to order	0//14	0//3	0//156	0//6	mutation-tolerant
DP00702r001;DP00702r002;DP00702r003	YAP1	71	Molecular recognition effector	Protein binding	Disorder		0//0	0//0	0//32	0//0	mutation-tolerant
DP00707r001	DAXX	74			Disorder		0//2	0//0	0//108	0//0	mutation-tolerant
DP00709r001;DP00709r002;DP00709r005;DP00709r004	CBY1	63	Molecular recognition effector	Protein binding	Disorder	Disorder to order	0//4	0//4	0//72	0//0	mutation-tolerant
DP00709r021;DP00709r022;DP00709r023	CBY1	25	Molecular recognition effector	Protein binding	Disorder		0//4	0//0	0//30	0//0	mutation-tolerant
DP00716r001	LMNA	279			Disorder		1//4	0//4	0//191	0//1	mutation-tolerant		Familial partial lipodystrophy 2
DP00718r001;DP00718r002;DP00718r003	PPARG	103	Molecular recognition effector	Protein binding	Disorder		0//1	0//0	0//64	0//0	mutation-tolerant		Diabetes Mellitus, Noninsulin-Dependent, with Acanthosis Nigricans and Hypertension;Familial partial lipodystrophy;Obesity
DP00718r013;DP00718r014;DP00718r016;DP00718r015	PPARG	63	Molecular recognition effector	Protein binding	Disorder	Disorder to order	0//0	0//1	1//29	0//0	mutation-tolerant		Familial partial lipodystrophy 3
DP00719r001;DP00719r002	TDG	50	Molecular recognition effector		Disorder		0//1	0//2	0//32	0//1	mutation-tolerant
DP00719r003;DP00719r004;DP00719r006;DP00719r005	TDG	61	Molecular recognition effector	Nucleic acid binding	Disorder	Disorder to order	0//5	0//1	0//31	0//2	mutation-tolerant
DP00719r007;DP00719r008	TDG	71	Molecular recognition effector		Disorder		0//9	0//2	0//52	0//4	mutation-tolerant
DP00747r001;DP00747r002;DP00747r003	NPPA	68	Molecular recognition display site	Protein binding	Disorder		0//2	0//2	0//55	0//2	mutation-tolerant
DP00748r009;DP00748r010;DP00748r012;DP00748r011	CRK	56	Molcular recognition assembler	Protein binding	Disorder	Disorder to order	0//0	0//1	0//25	0//0	mutation-tolerant
DP00765r002	CCL21	41			Disorder		0//1	0//2	0//24	0//0	mutation-tolerant
DP00775r004;DP00775r005;DP00775r006	EZR	81	Molecular recognition effector		Disorder	Order to disorder	0//4	0//2	0//110	0//2	mutation-tolerant
DP00793r001	RPLP2	53			Disorder		0//4	0//0	0//86	0//18	mutation-tolerant
DP00794r002	TOB1	139			Disorder		0//4	0//0	0//136	0//16	mutation-tolerant
DP00794r003	TOB1	199			Disorder		0//6	0//0	0//188	0//18	mutation-tolerant
DP00796r001;DP00796r002	KCNE1	23		Protein binding	Disorder		0//0	0//6	0//60	0//6	mutation-tolerant
DP00796r005;DP00796r006	KCNE1	20	Entropic chain		Disorder		0//0	0//0	0//108	0//0	mutation-tolerant
DP00796r003;DP00796r004	KCNE1	22	Entropic chain		Disorder		0//0	0//0	0//150	0//0	mutation-tolerant
DP00797r001;DP00797r002	TCAP	77		Protein binding	Disorder		0//2	0//0	1//54	0//4	mutation-tolerant		Dilated cardiomyopathy 1N;Primary familial hypertrophic cardiomyopathy;Cardiomyopathy;Cardiovascular phenotype;Limb-girdle muscular dystrophy, type 2G;Left ventricular noncompaction cardiomyopathy
DP00816r001;DP00816r002;DP00816r004;DP00816r003	PPP1R2	156	Molecular recognition effector	Protein binding	Disorder	Disorder to order	0//4	0//4	0//85	0//2	mutation-tolerant
DP00839r004	ADRM1	22			Disorder		0//0	0//0	0//23	0//7	mutation-tolerant
DP00839r002;DP00839r003	ADRM1	121	Entropic chain		Disorder		0//2	0//0	0//86	0//4	mutation-tolerant
DP00839r005;DP00839r006;DP00839r008;DP00839r007	ADRM1	33	Molecular recognition effector	Protein binding	Disorder	Order to disorder	0//0	0//0	0//27	0//2	mutation-tolerant
DP00841r001;DP00841r002;DP00841r003	MAP2K7	71	Molecular recognition effector	Protein binding	Disorder		0//0	0//0	0//46	0//0	mutation-tolerant
DP00864r005	NABP2	90			Disorder		0//63	0//0	0//192	0//21	mutation-tolerant
DP00864r004	NABP2	102			Disorder		0//63	0//0	0//201	0//21	mutation-tolerant
DP00873r001;DP00873r002	ACTR8	107		Protein binding	Disorder		0//1	0//4	0//52	0//0	mutation-tolerant
DP00893r004;DP00893r005;DP00893r006	SRPRA	47	Molcular recognition assembler	Protein binding	Disorder		0//5	0//0	0//32	0//3	mutation-tolerant
DP00893r007;DP00893r008;DP00893r009	SRPRA	46	Molcular recognition assembler	Protein binding	Disorder		0//5	0//0	0//32	0//3	mutation-tolerant
DP00926r001	SOST	55			Disorder		0//2	0//0	0//31	0//2	mutation-tolerant
DP00926r002	SOST	45			Disorder		0//3	0//1	0//36	0//0	mutation-tolerant
DP00930r001	BASP1	227			Disorder		0//3	0//1	0//190	0//11	mutation-tolerant
DP00934r004;DP00934r005	PKIA	24	Molecular recognition effector		Disorder		0//0	0//0	0//36	0//0	mutation-tolerant
DP00934r010	PKIA	33			Disorder		0//0	0//0	0//54	0//0	mutation-tolerant
DP00934r011	PKIA	76			Disorder		0//0	0//0	0//81	0//0	mutation-tolerant
DP00949r005;DP00949r006;DP00949r008;DP00949r007	UPF2	41	Molcular recognition assembler	Protein binding	Disorder	Disorder to order	0//0	0//6	0//24	0//0	mutation-tolerant
DP00949r009;DP00949r010;DP00949r011	UPF2	37	Entropic chain	Protein binding	Disorder		0//12	0//0	0//63	0//0	mutation-tolerant
DP00949r013	UPF2	50			Disorder		0//0	0//0	0//81	0//0	mutation-tolerant
DP00949r012	UPF2	57			Disorder		0//0	0//0	0//75	0//3	mutation-tolerant
DP00951r001	GAP43	238			Disorder		0//0	0//1	0//148	0//8	mutation-tolerant
DP00953r001;DP00953r002	UBE2Z	99	Molcular recognition assembler		Disorder		0//0	0//0	0//27	0//6	mutation-tolerant
DP00959r001;DP00959r002	AXIN1	206		Protein binding	Disorder		0//4	0//2	0//151	0//1	mutation-tolerant
DP01065r001;DP01065r002;DP01065r003	DDX4	236	Boilogical condensation	Protein binding	Disorder		0//0	0//2	0//139	0//1	mutation-tolerant
DP01068r001;DP01068r002;DP01068r003	MBD2	119	Molcular recognition assembler	Protein binding	Disorder		0//0	0//1	0//36	0//1	mutation-tolerant
DP01102r001;DP01102r002;DP01102r003	FUS	163	Boilogical condensation	Protein binding	Disorder		0//0	1//0	0//82	0//5	mutation-tolerant		not specified
DP01103r001;DP01103r002;DP01103r003	CACNA1S	121	Molecular recognition effector	Small molecule binding	Disorder		0//6	0//1	0//65	0//1	mutation-tolerant
DP01103r007;DP01103r008;DP01103r009	CACNA1S	126	Molecular recognition effector	Small molecule binding	Disorder		0//6	0//1	0//69	0//1	mutation-tolerant
DP01104r001;DP01104r002	NOTCH1	131	Molecular recognition display site		Disorder		0//0	0//0	0//78	0//0	mutation-tolerant
DP01106r001;DP01106r002;DP01106r003;DP01106r004	PRLR	363	Molcular recognition assembler	Lipid binding;Protein binding	Disorder		0//14	0//5	0//216	0//3	mutation-tolerant
DP01106r013	PRLR	161			Disorder		0//11	0//4	0//79	0//2	mutation-tolerant
DP01109r001;DP01109r002	HNRNPA2B1	152	Boilogical condensation		Disorder		0//0	0//0	0//118	0//14	mutation-tolerant
DP01111r001;DP01111r002	SQSTM1	46	Boilogical condensation		Disorder		0//2	0//0	0//29	0//1	mutation-tolerant
DP01112r001;DP01112r002	PIK3R1	30		Protein binding	Disorder		0//2	0//0	0//38	0//0	mutation-tolerant
DP01114r001;DP01114r002	NCK1	42	Boilogical condensation		Disorder		0//0	0//2	0//50	0//2	mutation-tolerant
DP01118r001	CDC20	84			Disorder		0//2	0//4	0//80	0//6	mutation-tolerant
DP01118r002	CDC20	23			Disorder		0//2	0//0	0//46	0//2	mutation-tolerant
DP01119r001	CTNNB1	26			Disorder		0//0	0//0	0//35	0//0	mutation-tolerant
DP01123r001	ZAP70	45			Disorder		0//2	1//0	0//32	0//0	mutation-tolerant		ZAP70-Related Severe Combined Immunodeficiency
DP01126r001;DP01126r002	LAT	206		Protein binding	Disorder		0//3	0//5	0//128	0//6	mutation-tolerant
DP01130r001;DP01130r002	NUMB	11		Protein binding	Disorder		0//0	0//8	0//32	0//0	mutation-tolerant
DP01131r001;DP01131r002	HSPB6	56	Molecular recognition chaperone		Disorder		0//5	0//1	0//36	0//1	mutation-tolerant
DP01134r001;DP01134r002	GLI3	131	Molecular recognition effector		Disorder		0//1	0//0	0//84	0//1	mutation-tolerant
DP01137r001;DP01137r002	CIAPIN1	94	Molecular recognition scavenger		Disorder		0//4	0//0	0//24	0//2	mutation-tolerant
DP01149r001;DP01149r003;DP01149r004	BECN1	150		Protein binding	Disorder	Disorder to order	0//0	0//2	0//118	0//4	mutation-tolerant
DP01156r001;DP01156r002	H1F0	90		Protein binding	Disorder		0//2	0//0	0//47	0//2	mutation-tolerant
DP01157r001;DP01157r002	HIST1H2AB	27	Molecular recognition display site		Disorder		0//1	0//0	0//22	0//0	mutation-tolerant
DP01158r001;DP01158r002	HIST1H2BJ	38	Molecular recognition display site		Disorder		0//20	0//4	0//116	0//2	mutation-tolerant
DP01159r001;DP01159r002	NUPR2	97		Protein binding	Disorder		0//4	0//4	0//62	0//4	mutation-tolerant
DP01162r001;DP01162r002	DCLRE1C	96			Disorder	Disorder to order	0//5	0//0	0//51	0//3	mutation-tolerant
DP01163r001;DP01163r002	PPP1R12A	40		Protein binding	Disorder		0//0	0//0	0//30	0//0	mutation-tolerant
DP01165r001	NMNAT1	38			Disorder		0//2	0//0	0//36	0//0	mutation-tolerant
DP01167r001	SLC4A1	54			Disorder		0//0	0//0	0//34	0//0	mutation-tolerant		Hemolytic anemia;Pseudohyperkalemia Cardiff;Spherocytosis type 4
DP01170r001;DP01170r004	TAF4	431		Protein binding	Disorder		0//5	0//0	0//236	0//4	mutation-tolerant
DP01172r001;DP01172r002;DP01172r003	WIPF1	100		Protein binding	Disorder	Disorder to order	0//3	0//3	0//195	0//27	mutation-tolerant		Wiskott-Aldrich syndrome 2
DP01172r004	WIPF1	64			Disorder		0//3	0//0	0//120	0//9	mutation-tolerant		Wiskott-Aldrich syndrome 2
DP01172r006;DP01172r009;DP01172r010;DP01172r008;DP01172r011	WIPF1	97	Molecular recognition chaperone;Molecular recognition display site	Protein binding	Disorder	Disorder to order	0//3	1//3	0//138	0//0	mutation-tolerant		not specified;Wiskott-Aldrich syndrome 2
DP01173r001;DP01173r003;DP01173r006	KISS1	119	Molecular recognition display site	Protein binding	Disorder		0//9	0//2	0//116	0//1	mutation-tolerant
DP01178r001;DP01178r003;DP01178r006	NOLC1	699	Molecular recognition effector;Molecular recognition display site		Disorder		0//20	0//12	0//490	0//55	mutation-tolerant
DP01184r001;DP01184r002	PAK4	60		Protein binding	Disorder		0//0	0//6	0//150	0//3	mutation-tolerant
DP01203r001;DP01203r002	PPP1R15A	119		Protein binding	Disorder		0//7	0//3	0//109	0//2	mutation-tolerant
DP01206r001;DP01206r002	SMAD1	51	Entropic chain		Disorder		0//0	0//3	0//141	0//0	mutation-tolerant
DP01239r002	MX1	41			Disorder		0//6	0//6	0//72	0//6	mutation-tolerant
DP01240r001	CDC23	25			Disorder		0//0	0//0	0//29	0//1	mutation-tolerant
DP01240r002	CDC23	40			Disorder		0//0	0//0	0//27	0//2	mutation-tolerant
DP01241r001	SLC9A1	136			Disorder		0//2	0//1	0//82	0//1	mutation-tolerant
DP01241r002	SLC9A1	130			Disorder		0//2	0//1	0//78	0//0	mutation-tolerant
DP01253r001;DP01253r002	RPLP1	52		Protein binding	Disorder		0//1	0//0	0//33	0//1	mutation-tolerant
DP01254r001	XRCC6	77			Disorder		0//0	0//0	0//33	0//0	mutation-tolerant
DP01262r001;DP01262r002	TAF6	216	Molcular recognition assembler		Disorder		0//9	0//21	0//372	0//15	mutation-tolerant
DP01262r003	TAF6	241			Disorder		0//21	0//6	0//462	0//18	mutation-tolerant
DP01269r002	KNL1	26			Disorder		0//0	0//0	0//22	0//0	mutation-tolerant
DP01277r001	ATF7IP	27			Disorder		0//0	0//0	0//28	0//0	mutation-tolerant
DP01280r001;DP01280r002;DP01280r003	APP	40	Boilogical condensation		Disorder	Disorder to order	0//1	0//0	0//22	0//1	mutation-tolerant
DP01284r001	POLR2A	198			Disorder		0//1	0//1	0//87	0//18	mutation-tolerant
DP01288r001;DP01288r002	ATMIN	462		Protein binding	Disorder		0//14	0//7	0//303	0//5	mutation-tolerant
DP01292r001	PSEN1	77			Disorder		0//3	0//0	0//40	0//3	mutation-tolerant
DP01292r002	PSEN1	117			Disorder		0//2	0//0	0//60	0//1	mutation-tolerant
DP01293r001;DP01293r003;DP01293r002	EIF4EBP2	120		Protein binding	Disorder	Disorder to order	0//3	0//2	0//84	0//0	mutation-tolerant
DP01293r004;DP01293r005;DP01293r006	EIF4EBP2	45	Molecular recognition display site		Disorder	Disorder to order	0//2	0//1	0//26	0//0	mutation-tolerant
DP01303r001	CDK2AP1	60			Disorder		0//2	0//1	0//33	0//2	mutation-tolerant
DP01306r001	TAP1	112			Disorder		0//2	0//1	0//66	0//1	mutation-tolerant		Bare lymphocyte syndrome type 1
DP01308r001	PQBP1	35			Disorder		0//0	0//0	0//48	0//0	mutation-tolerant		History of neurodevelopmental disorder
DP01308r002	PQBP1	171			Disorder		9//16	1//8	1//244	1//16	mutation-tolerant		Renpenning syndrome 1;Inborn genetic diseases;History of neurodevelopmental disorder;Microcephaly;Intellectual disability
DP01310r003	FBLIM1	85			Disorder		0//0	0//6	0//114	0//0	mutation-tolerant
DP01317r001	HCN1	93			Disorder		0//6	0//0	0//55	0//20	mutation-tolerant
DP01326r001	ATG4B	27			Disorder		0//1	0//0	0//33	0//0	mutation-tolerant
DP01326r004	ATG4B	25			Disorder		0//1	0//0	0//30	0//0	mutation-tolerant
DP01326r005	ATG4B	31			Disorder		0//1	0//1	0//39	0//0	mutation-tolerant
DP01327r001	GPIHBP1	34			Disorder		0//0	0//1	0//27	0//2	mutation-tolerant
DP01332r001	LGALS3	81			Disorder		0//4	0//2	0//55	0//9	mutation-tolerant
DP01332r002	LGALS3	115			Disorder		0//4	0//2	0//79	0//9	mutation-tolerant
DP01333r001	KRIT1	11			Disorder		1//0	0//0	0//24	0//0	mutation-tolerant
DP01344r001;DP01344r002;DP01344r003	NFATC2	164	Molcular recognition assembler;Molecular recognition display site		Disorder		0//2	0//0	0//113	0//2	mutation-tolerant
DP01347r001;DP01347r002	ING4	70		Nucleic acid binding	Disorder		0//1	0//0	0//33	0//1	mutation-tolerant
DP01361r001	RPA2	42			Disorder		0//1	0//1	0//31	0//1	mutation-tolerant
DP01361r002	RPA2	96			Disorder		0//3	0//0	0//41	0//0	mutation-tolerant
DP01368r001;DP01368r002	STON2	40		Protein binding	Disorder		0//0	0//1	0//26	0//0	mutation-tolerant
DP01400r003	MAP2K4	86			Disorder		0//2	0//1	0//31	0//3	mutation-tolerant
DP01420r003	CDC37	36			Disorder		0//1	0//0	0//25	0//0	mutation-tolerant
DP01425r001	PCLAF	111			Disorder		0//4	0//1	0//58	0//0	mutation-tolerant
DP01427r001	E2F1	102			Disorder		0//0	0//1	0//48	0//0	mutation-tolerant
DP01435r001;DP01435r002;DP01435r006	PAGE4	102		Nucleic acid binding	Disorder	Disorder to order	0//0	0//0	0//100	0//0	mutation-tolerant
DP01443r003	ANAPC5	38			Disorder		0//0	0//0	0//25	0//0	mutation-tolerant
DP01443r004	ANAPC5	36			Disorder		0//0	0//0	0//23	0//0	mutation-tolerant
DP01445r001	CDC27	280			Disorder		0//14	0//7	0//177	0//8	mutation-tolerant
DP01445r002	CDC27	58			Disorder		0//0	0//1	0//22	0//0	mutation-tolerant
DP01445r003	CDC27	268			Disorder		0//14	0//7	0//169	0//8	mutation-tolerant
DP01445r004	CDC27	56			Disorder		0//0	0//1	0//22	0//0	mutation-tolerant
DP01447r001	CCND3	38			Disorder		0//2	0//0	0//24	0//1	mutation-tolerant
DP01450r001	FBXO5	318			Disorder		0//9	0//1	0//181	0//2	mutation-tolerant
DP01452r001	CDC16	31			Disorder		0//2	0//0	0//42	0//0	mutation-tolerant
DP01452r002	CDC16	28			Disorder		0//2	0//0	0//38	0//0	mutation-tolerant
DP01452r003	CDC16	93			Disorder		0//0	0//2	0//84	0//2	mutation-tolerant
DP01452r004	CDC16	33			Disorder		0//2	0//0	0//46	0//0	mutation-tolerant
DP01452r006	CDC16	87			Disorder		0//0	0//2	0//82	0//2	mutation-tolerant
DP01453r001	CDC26	60			Disorder		0//0	0//0	0//30	0//0	mutation-tolerant
DP01454r001	ANAPC15	65			Disorder		0//7	0//0	0//161	0//14	mutation-tolerant
DP01457r001	TNPO1	53			Disorder		0//0	0//0	0//26	0//3	mutation-tolerant
DP01461r001;DP01461r002	STK3	114	Entropic chain		Disorder		0//5	0//0	0//78	0//2	mutation-tolerant
DP01463r003;DP01463r004	AFF4	300		Protein binding	Disorder		0//4	0//0	0//152	0//3	mutation-tolerant
DP01463r005;DP01463r006	AFF4	301		Protein binding	Disorder		0//2	0//1	0//130	0//3	mutation-tolerant
DP01463r007;DP01463r008	AFF4	301		Protein binding	Disorder		0//0	0//0	0//161	0//5	mutation-tolerant
DP01465r003;DP01465r004;DP01465r005	APLF	62	Molecular recognition chaperone	Protein binding	Disorder		0//2	0//3	0//32	0//1	mutation-tolerant
DP01473r001	PAGE5	111			Disorder		0//1	0//2	0//40	0//0	mutation-tolerant
DP01474r001;DP01474r004;DP01474r010;DP01474r002;DP01474r003	NPM1	130	Boilogical condensation;Molcular recognition assembler	Protein binding;Nucleic acid binding	Disorder		0//0	0//0	0//52	0//8	mutation-tolerant		not specified
DP01474r005;DP01474r007;DP01474r006	NPM1	71	Molecular recognition display site	Nucleic acid binding	Disorder		0//0	0//0	0//60	0//6	mutation-tolerant
DP01476r001;DP01476r004	DSG1	276		Protein binding	Disorder		0//3	0//3	0//206	0//0	mutation-tolerant
DP01478r005	ANAPC4	51			Disorder		0//1	0//1	0//24	0//1	mutation-tolerant
DP01479r001	ANAPC7	35			Disorder		0//3	0//1	0//50	0//1	mutation-tolerant
DP01480r001	NEIL1	78			Disorder		0//12	0//6	0//153	0//3	mutation-tolerant
DP01484r001	ERBB2	268			Disorder		0//10	0//3	0//166	0//2	mutation-tolerant		Familial cancer of breast
DP01486r001	CD79A	61			Disorder		0//3	0//0	0//30	0//0	mutation-tolerant		Agammaglobulinemia 3, autosomal recessive
DP01487r001	CD79B	49			Disorder		0//0	0//0	0//24	0//0	mutation-tolerant
DP01489r001;DP01489r006;DP01489r003	PPARGC1A	219		Protein binding	Disorder	Disorder to order	0//0	0//1	0//94	0//5	mutation-tolerant
DP01490r001;DP01490r003	DLL4	133		Protein binding	Disorder		0//2	0//2	0//67	0//2	mutation-tolerant
DP01493r003;DP01493r004	HMGB1	30	Molecular recognition effector		Disorder		0//0	0//0	0//68	0//128	mutation-tolerant
DP01508r001;DP01508r002	RPS6KA1	53		Protein binding	Disorder		0//2	0//1	0//31	0//0	mutation-tolerant
DP01524r001	FZR1	41			Disorder		0//0	0//0	0//31	0//0	mutation-tolerant
DP01526r006	ANAPC2	92			Disorder		0//0	0//0	0//50	0//0	mutation-tolerant
DP01531r001;DP01531r002	WBP4	101		Protein binding	Disorder		0//7	0//3	0//58	0//1	mutation-tolerant
DP01534r001;DP01534r004	SOS1	160		Protein binding	Disorder		0//4	0//10	0//172	0//4	mutation-tolerant		Noonan syndrome;Rasopathy;Primary familial hypertrophic cardiomyopathy;Gingival fibromatosis;Gingival fibromatosis 1;Noonan syndrome 4
DP01540r001	DNM1L	108			Disorder		0//0	0//2	0//46	0//3	mutation-tolerant
DP01542r001;DP01542r003	PGR	566		Protein binding	Disorder		0//5	0//6	0//442	0//18	mutation-tolerant
DP01542r007;DP01542r009;DP01542r008	PGR	381		Protein binding	Disorder	Disorder to order	0//3	0//3	0//309	0//15	mutation-tolerant
DP01542r013;DP01542r014;DP01542r015	PGR	371		Protein binding	Disorder	Disorder to order	0//3	0//3	0//298	0//15	mutation-tolerant
DP01544r001;DP01544r002	BLNK	46		Lipid binding	Disorder		0//0	0//0	0//23	0//0	mutation-tolerant		Agammaglobulinemia 4, autosomal recessive
DP01547r001;DP01547r002	ADORA2A	120		Protein binding	Disorder		0//2	0//2	0//89	0//1	mutation-tolerant
DP01549r001	AHCTF1	1249			Disorder		0//15	0//5	0//830	0//27	mutation-tolerant
DP01552r001	S100A5	15			Disorder		0//2	0//0	0//26	0//0	mutation-tolerant
DP01554r001;DP01554r002;DP01554r003	RPS6KB1	104	Molecular recognition effector;Molecular recognition display site		Disorder		0//3	0//2	0//36	0//0	mutation-tolerant
DP01556r001;DP01556r002	ZNF274	74		Protein binding	Disorder		0//2	0//0	0//88	0//0	mutation-tolerant
DP01556r004	ZNF274	243			Disorder		0//4	0//1	0//118	0//0	mutation-tolerant
DP01561r001	NR3C2	169			Disorder		0//4	0//10	0//176	0//0	mutation-tolerant
DP01561r004	NR3C2	139			Disorder		0//2	0//2	0//180	0//0	mutation-tolerant
DP01570r001;DP01570r004;DP01570r002;DP01570r003	SRC	84	Molecular recognition display site	Protein binding;Lipid binding	Disorder		0//18	0//0	0//135	0//3	mutation-tolerant
DP01576r001;DP01576r003;DP01576r002	NDC80	79	Molecular recognition display site	Protein binding	Disorder		0//4	0//4	0//47	0//0	mutation-tolerant
DP01588r001	EFNB2	48			Disorder		0//0	0//0	0//30	0//1	mutation-tolerant
DP01590r001;DP01590r005;DP01590r002	KHSRP	89	Molecular recognition chaperone		Disorder	Disorder to order	0//0	0//0	0//29	0//0	mutation-tolerant
DP01597r001	PDX1	80			Disorder		0//8	0//6	0//68	0//5	mutation-tolerant
DP01601r007;DP01601r008	PTBP1	42	Entropic chain		Disorder		0//0	0//0	0//41	0//0	mutation-tolerant
DP01602r005	TMEM173	36			Disorder		0//2	0//0	0//22	0//1	mutation-tolerant
DP01608r002	KCNE3	26			Disorder		0//2	0//0	0//42	0//0	mutation-tolerant		Brugada syndrome 6
DP01613r001;DP01613r002	FERMT2	40		Protein binding	Disorder		0//0	0//0	0//32	0//2	mutation-tolerant
DP01614r001	IRF3	16			Disorder		0//3	0//0	0//33	0//0	mutation-tolerant
DP01626r001;DP01626r004	XPC	126		Protein binding	Disorder		0//6	0//3	0//75	0//5	mutation-tolerant		Xeroderma pigmentosum;Xeroderma pigmentosum, group C
DP01637r001	MCFD2	40			Disorder		1//24	0//6	0//222	0//6	mutation-tolerant		Factor v and factor viii, combined deficiency of, 2;Combined deficiency of factor V and factor VIII, 1
DP01640r001;DP01640r002	KLF1	40		Protein binding	Disorder		0//1	0//1	0//27	0//2	mutation-tolerant		Congenital dyserythropoietic anemia
DP01643r002;DP01643r003	HSBP1	17		Protein binding	Disorder		0//0	0//0	0//26	0//0	mutation-tolerant
DP01654r004	RPL4	59			Disorder		0//4	0//0	0//46	0//8	mutation-tolerant
DP01662r002	BID	36			Disorder		0//4	0//4	0//60	0//0	mutation-tolerant
DP01675r001	PIAS2	62			Disorder		0//1	0//1	0//29	0//1	mutation-tolerant
DP01677r001;DP01677r005;DP01677r003	PTMA	111		Protein binding	Disorder	Disorder to order	0//1	0//0	0//65	0//16	mutation-tolerant
DP01730r001	ATG9A	30			Disorder		0//0	0//3	0//51	0//0	mutation-tolerant
DP01731r001	ATG13	134			Disorder		0//0	0//0	0//154	0//0	mutation-tolerant
DP01736r001	HNRNPF	10			Disorder		0//0	0//0	0//25	0//0	mutation-tolerant
DP01738r003;DP01738r004	S100B	12		Protein binding	Disorder		0//0	0//0	0//24	0//0	mutation-tolerant
DP01741r001	IYD	39			Disorder		0//2	0//3	0//27	0//1	mutation-tolerant
DP01747r001	TNNI2	86			Disorder		0//3	0//3	0//123	0//0	mutation-tolerant
DP01747r002	TNNI2	85			Disorder		0//3	0//3	0//123	0//0	mutation-tolerant
DP01751r001	PRPF4	169			Disorder		0//0	0//0	0//69	0//0	mutation-tolerant
DP01757r001;DP01757r002	PRDM2	145		Protein binding	Disorder		0//2	0//0	0//95	0//22	mutation-tolerant
DP01757r003;DP01757r004	PRDM2	73		Protein binding	Disorder		0//0	0//0	0//45	0//3	mutation-tolerant
DP01757r005;DP01757r006	PRDM2	45		Protein binding	Disorder		0//0	0//0	0//28	0//0	mutation-tolerant
DP01764r001;DP01764r002	ESRRB	26		Nucleic acid binding	Disorder		0//0	0//6	0//24	0//0	mutation-tolerant
DP01768r001;DP01768r002	TIRAP	21			Disorder	Disorder to order	0//0	0//3	0//51	0//3	mutation-tolerant
DP01769r001;DP01769r002	SLC22A17	105		Protein binding	Disorder		0//2	0//2	0//62	0//3	mutation-tolerant
DP01771r001	CRADD	42			Disorder		0//6	0//0	0//50	0//0	mutation-tolerant
DP01782r001;DP01782r005;DP01782r004	PDLIM3	167		Protein binding	Disorder	Disorder to order	0//4	0//0	0//47	0//1	mutation-tolerant		Cardiovascular phenotype;Hypertrophic cardiomyopathy;Primary dilated cardiomyopathy;Familial cardiomyopathy;Primary familial hypertrophic cardiomyopathy
DP01784r001;DP01784r002	FERMT3	83		Lipid binding	Disorder		1//0	0//0	0//61	0//2	mutation-tolerant		Leukocyte adhesion deficiency, type III
DP01795r001;DP01795r002	PAXX	62		Protein binding	Disorder		0//0	0//1	0//49	0//1	mutation-tolerant
DP01797r001;DP01797r002	CHEK2	27	Molecular recognition display site		Disorder		0//4	0//0	0//32	0//4	mutation-tolerant
DP01797r003;DP01797r004;DP01797r005	CHEK2	70	Molecular recognition display site	Protein binding	Disorder		0//12	0//8	0//78	0//8	mutation-tolerant
DP01797r006	CHEK2	22			Disorder		0//4	0//0	0//26	0//4	mutation-tolerant
DP01797r008;DP01797r009;DP01797r010	CHEK2	18	Molecular recognition display site	Protein binding	Disorder		0//2	0//0	0//30	0//0	mutation-tolerant
DP01797r011;DP01797r012;DP01797r013	CHEK2	12	Molecular recognition display site	Protein binding	Disorder		0//2	0//0	0//26	0//2	mutation-tolerant
DP01797r015	CHEK2	27			Disorder		0//4	0//4	0//48	0//0	mutation-tolerant
DP01797r016	CHEK2	32			Disorder		0//6	0//4	0//46	0//0	mutation-tolerant
DP01799r001;DP01799r002	NUP153	78		Protein binding	Disorder		0//0	0//0	0//50	0//1	mutation-tolerant
DP01804r001	SUB1	60			Disorder		0//10	0//0	0//145	0//10	mutation-tolerant
DP01805r001;DP01805r002	PEX19	165		Protein binding	Disorder		1//4	0//2	0//112	0//1	mutation-tolerant		not specified;Peroxisome biogenesis disorder 1A (Zellweger);Peroxisome biogenesis disorder 12A
DP01805r005	PEX19	179			Disorder		1//4	0//3	0//124	0//3	mutation-tolerant		not specified;Peroxisome biogenesis disorder 1A (Zellweger);Peroxisome biogenesis disorder 12A
DP01807r002	POLD2	21			Disorder		0//0	0//0	0//28	0//0	mutation-tolerant
DP01817r001	EZH2	79			Disorder		0//2	0//0	0//32	0//5	mutation-tolerant
DP01817r006	EZH2	38			Disorder		0//2	0//0	0//26	0//4	mutation-tolerant
DP01841r001;DP01841r002	ITGA2B	51	Molcular recognition assembler		Disorder		0//2	0//0	0//30	0//4	mutation-tolerant
DP01848r001;DP01848r004;DP01848r002;DP01848r003	ITGB2	35	Molecular recognition display site	Protein binding	Disorder	Disorder to order	0//0	0//0	0//90	0//0	mutation-tolerant
DP01861r001	KNG1	94			Disorder		0//3	0//1	0//45	0//1	mutation-tolerant
DP01863r001	SF3B1	462			Disorder		0//0	0//0	0//101	0//3	mutation-tolerant		not specified
DP01863r005;DP01863r006	SF3B1	151		Protein binding	Disorder		0//0	0//0	0//27	0//2	mutation-tolerant		not specified
DP01872r001;DP01872r002	STAMBP	14		Protein binding	Disorder		0//0	0//0	0//24	0//4	mutation-tolerant
DP01874r001	SNUPN	61			Disorder		0//20	0//16	0//136	0//0	mutation-tolerant
DP01874r002	SNUPN	20			Disorder		0//4	0//0	0//36	0//0	mutation-tolerant
DP01876r001;DP01876r003	HMGA2	109		Nucleic acid binding	Disorder		1//1	1//2	0//44	0//1	mutation-tolerant		Russell-Silver syndrome
DP01880r001;DP01880r002	NCOA2	206		Protein binding	Disorder		0//1	0//0	0//119	0//3	mutation-tolerant
DP01883r001;DP01883r002	APOC2	26	Molecular recognition effector		Disorder		0//2	0//0	0//28	0//0	mutation-tolerant
DP01942r001;DP01942r002;DP01942r003	ASCL1	236		Nucleic acid binding;Protein binding	Disorder		0//11	0//2	0//123	0//35	mutation-tolerant
DP01943r001	INIP	62			Disorder		0//1	0//2	0//26	0//2	mutation-tolerant
DP01950r001	FLNA	36			Disorder		0//0	0//0	0//34	0//1	mutation-tolerant
DP01951r004;DP01951r005	ANXA1	70			Disorder	Disorder to order	0//4	0//4	0//106	0//2	mutation-tolerant
DP01951r008	ANXA1	25			Disorder		0//0	0//2	0//22	0//0	mutation-tolerant
DP01964r001	ACHE	12			Disorder		0//0	0//0	0//24	0//3	mutation-tolerant
DP01976r001;DP01976r002	CBS	40		Ion binding	Disorder		3//20	0//0	0//132	0//4	mutation-tolerant		not specified;Homocystinuria due to CBS deficiency;Cardiovascular phenotype
DP01977r001;DP01977r002	MCM2	160		Protein binding	Disorder		0//3	0//5	0//120	0//6	mutation-tolerant
DP01985r001;DP01985r002	DOT1L	84		Nucleic acid binding	Disorder		0//0	0//0	0//50	0//1	mutation-tolerant
DP02000r001;DP02000r002;DP02000r004	SLC9A3R1	117		Protein binding	Disorder	Disorder to order	0//6	0//3	0//97	0//4	mutation-tolerant
DP02004r001;DP02004r002	CREBBP	407		Protein binding	Disorder		0//1	0//1	0//269	0//7	mutation-tolerant
DP02004r003	CREBBP	206			Disorder		0//3	0//5	0//146	0//4	mutation-tolerant
DP02005r001	CSN1S1	185			Disorder		0//6	0//9	0//115	0//1	mutation-tolerant
DP02006r003	TK1	42			Disorder		0//3	0//0	0//23	0//0	mutation-tolerant
DP02007r001;DP02007r002	ZNF106	257		Protein binding	Disorder		0//5	0//0	0//143	0//3	mutation-tolerant
DP02009r001	SURF6	182			Disorder		0//14	0//6	0//131	0//7	mutation-tolerant
DP02010r003	CCL28	108			Disorder		0//2	0//6	0//112	0//0	mutation-tolerant
DP02027r006	SMPD1	37			Disorder		0//5	0//0	0//31	0//3	mutation-tolerant		not specified
DP02027r007;DP02027r008	SMPD1	28	Entropic chain		Disorder		0//20	0//0	0//34	0//6	mutation-tolerant
DP02034r001	H4C1	24			Disorder		0//15	0//6	0//157	0//6	mutation-tolerant
DP02072r001	ORC1	14			Disorder		0//0	0//2	0//22	0//0	mutation-tolerant
DP02075r001	LOX	168			Disorder		0//2	0//0	0//165	0//1	mutation-tolerant
DP02094r001;DP02094r002	CDC34	54		Protein binding	Disorder		0//3	0//2	0//49	0//5	mutation-tolerant
DP02123r001	NUP98	149			Disorder		0//1	0//0	0//68	0//1	mutation-tolerant
DP02126r001;DP02126r003;DP02126r002	CDC25C	18		Protein binding	Disorder	Disorder to order	0//0	0//0	0//38	0//0	mutation-tolerant
DP02142r001	ATG2A	30			Disorder		0//4	0//0	0//25	0//0	mutation-tolerant
DP02162r001	ALOX15	141			Disorder		0//26	0//12	0//192	0//4	mutation-tolerant
DP02167r003	CDKN2A	76			Disorder		0//10	0//4	0//188	0//2	mutation-tolerant		Hereditary cancer-predisposing syndrome;Hereditary cutaneous melanoma
DP02171r001	SNRNP70	100			Disorder		0//0	0//0	0//26	0//0	mutation-tolerant
DP02191r001	UBE2E1	40			Disorder		0//1	0//0	0//25	0//2	mutation-tolerant
DP02206r001	HTN3	32			Disorder		0//0	0//6	0//50	0//0	mutation-tolerant
DP02206r002	HTN3	24			Disorder		0//0	0//4	0//46	0//0	mutation-tolerant
DP02207r001	STATH	43			Disorder		0//3	0//3	0//30	0//2	mutation-tolerant
DP02210r001	TAP2	129			Disorder		1//6	0//3	0//64	0//1	mutation-tolerant		Bare lymphocyte syndrome type 1
DP02224r001	KDM5A	177			Disorder		0//0	0//0	0//102	0//1	mutation-tolerant
DP02233r001;DP02233r002	HDAC1	106		Protein binding	Disorder		0//4	0//2	0//52	0//7	mutation-tolerant
DP02253r001;DP02253r002	EDC3	56		Protein binding	Disorder		0//6	0//0	0//66	0//3	mutation-tolerant
DP02262r001;DP02262r002;DP02262r003	STAT6	32		Protein binding	Disorder	Disorder to order	0//0	0//0	0//68	0//8	mutation-tolerant
DP02269r003	IKBKG	68			Disorder		1//0	1//0	1//132	1//0	mutation-tolerant		Hypohidrotic ectodermal dysplasia with immune deficiency
DP02269r004	IKBKG	43			Disorder		1//0	0//0	0//78	0//0	mutation-tolerant		Immunodeficiency without anhidrotic ectodermal dysplasia
DP02292r001;DP02292r002	NEDD4L	81	Entropic chain		Disorder		0//1	0//1	0//46	0//0	mutation-tolerant
DP02304r001;DP02304r002	SNX9	111		Protein binding	Disorder		0//3	0//1	0//65	0//0	mutation-tolerant
DP02306r002	UBA3	59			Disorder		0//0	0//1	0//23	0//0	mutation-tolerant
DP02309r001;DP02309r002	SNX18	166		Protein binding	Disorder		0//10	0//1	0//149	0//2	mutation-tolerant
DP02316r001;DP02316r002	PRC1	154		Protein binding	Disorder		0//7	0//6	0//118	0//1	mutation-tolerant
DP02316r003	PRC1	36			Disorder		0//9	0//4	0//23	0//0	mutation-tolerant
DP02327r002;DP02327r003;DP02327r007;DP02327r005;DP02327r006	PITPNA	72	Molecular recognition display site;Molecular recognition effector	Protein binding;Lipid binding	Disorder		0//3	0//1	0//30	0//0	mutation-tolerant
DP02332r001;DP02332r002	DDX23	257			Disorder	Disorder to order	0//5	0//9	0//142	0//3	mutation-tolerant
DP02333r001;DP02333r002	PRKAR2A	47	Entropic chain		Disorder		0//8	0//0	0//66	0//2	mutation-tolerant
DP02338r001	UGDH	27			Disorder		0//6	0//0	0//36	0//0	mutation-tolerant
DP00011r006;DP00011r007	SULT1A3	46			Disorder	Disorder to order	0//0	0//0	0//18	0//2	mutation-tolerant
DP00054r001	PIP4K2B	33			Disorder		0//0	0//0	0//14	0//4	mutation-tolerant
DP00075r007	TOP1	40			Disorder		0//0	0//2	0//14	0//3	mutation-tolerant
DP00086r009;DP00086r010;DP00086r012;DP00086r011	TP53	74	Molecular recognition effector	Protein binding	Disorder	Disorder to order	14//4	13//2	7//104	0//2	mutation-tolerant		Li-Fraumeni syndrome;Hereditary cancer-predisposing syndrome;Ovarian Neoplasms;Li-Fraumeni syndrome 1;BONE MARROW FAILURE SYNDROME 5;Diamond-Blackfan anemia
DP00156r005;DP00156r006	RAD23A	34	Entropic chain		Disorder		0//0	0//0	0//15	0//2	mutation-tolerant
DP00184r004;DP00184r006;DP00184r005	VDR	110		Nucleic acid binding	Disorder	Disorder to order	1//3	1//9	4//231	0//3	mutation-tolerant		Vitamin D-dependent rickets, type 2
DP00200r001	CD247	113			Disorder		0//1	2//3	3//87	0//2	mutation-tolerant		Immunodeficiency due to defect in cd3-zeta
DP00238r001;DP00238r005;DP00238r002;DP00238r003	BRCA1	1544	Molecular recognition effector	Protein binding;Nucleic acid binding	Disorder		1138//71	591//36	9//812	1//23	mutation-tolerant		Breast-ovarian cancer, familial 1;Hereditary breast and ovarian cancer syndrome;Hereditary cancer-predisposing syndrome;Neoplasm of the breast;Ovarian Neoplasms;Breast and/or ovarian cancer;Familial cancer of breast;FANCONI ANEMIA, COMPLEMENTATION GROUP S;Pancreatic cancer 4;Breast cancer, susceptibility to;Breast-ovarian cancer, familial 2;Cancer of the pancreas
DP00320r001	SERPINE1	16			Disorder		0//2	0//0	0//12	0//2	mutation-tolerant
DP00322r001	PIM1	18			Disorder		0//0	0//0	0//13	0//2	mutation-tolerant
DP00356r005;DP00356r006;DP00356r008;DP00356r007	CITED2	12	Molecular recognition effector	Protein binding	Disorder	Disorder to order	0//0	0//0	0//8	0//2	mutation-tolerant
DP00358r001;DP00358r003;DP00358r002	PTGES3	38		Protein binding	Disorder	Order to disorder	0//2	0//3	0//11	0//2	mutation-tolerant
DP00793r002;DP00793r004;DP00793r003	RPLP2	14		Protein binding	Disorder	Order to disorder	0//0	0//0	0//10	0//2	mutation-tolerant
DP00794r001	TOB1	23			Disorder		0//0	0//0	0//16	0//2	mutation-tolerant
DP00912r001	CHCHD4	36			Disorder		0//2	0//2	0//15	0//5	mutation-tolerant
DP00941r003	USP7	13			Disorder		0//0	0//0	0//9	0//2	mutation-tolerant
DP01108r001;DP01108r002	TARDBP	149	Boilogical condensation		Disorder		0//1	0//0	15//56	0//2	mutation-tolerant		Amyotrophic lateral sclerosis type 10;Motor neuron disease;TARDBP-related frontotemporal dementia;FRONTOTEMPORAL DEMENTIA WITH TDP43 INCLUSIONS, TARDBP-RELATED
DP01110r001;DP01110r002	UBQLN2	175	Boilogical condensation		Disorder		0//4	0//0	5//62	0//5	mutation-tolerant		not specified;Amyotrophic lateral sclerosis 15, with or without frontotemporal dementia
DP01319r001;DP01319r002	SMAD2	24		Protein binding	Disorder		0//0	0//0	0//20	0//2	mutation-tolerant
DP01434r001	SDC4	28			Disorder		0//2	0//0	0//20	0//2	mutation-tolerant
DP01478r006	ANAPC4	42			Disorder		0//1	0//1	0//20	0//2	mutation-tolerant
DP01564r001	ILF2	29			Disorder		0//0	0//0	0//7	0//3	mutation-tolerant
DP01603r001	PAWR	19			Disorder		0//0	0//0	0//7	0//2	mutation-tolerant
DP01603r002;DP01603r003	PAWR	20		Protein binding	Disorder		0//0	0//0	0//5	0//2	mutation-tolerant
DP01603r004;DP01603r005	PAWR	16		Protein binding	Disorder		0//0	0//0	0//4	0//2	mutation-tolerant
DP01613r003;DP01613r004;DP01613r005	FERMT2	20		Protein binding	Disorder	Disorder to order	0//0	0//0	0//6	0//2	mutation-tolerant
DP01622r001	RAD51	15			Disorder		0//0	0//0	0//8	0//2	mutation-tolerant
DP01641r003;DP01641r004	SRSF1	53			Disorder	Disorder to order	0//0	0//0	0//6	0//2	mutation-tolerant
DP01641r005;DP01641r006	SRSF1	20			Disorder	Disorder to order	0//0	0//0	0//5	0//2	mutation-tolerant
DP01773r002	XIAP	12			Disorder		0//0	0//3	0//15	0//3	mutation-tolerant		Lymphoproliferative syndrome 2, X-linked
DP01938r001	HSPA5	24			Disorder		0//0	0//1	0//11	0//4	mutation-tolerant
DP02231r001	FOXC2	11			Disorder		0//0	0//0	0//8	0//2	mutation-tolerant
DP02251r001;DP02251r002	TUBA1B	32		Protein binding	Disorder		0//0	0//0	0//2	0//2	mutation-tolerant
DP00004r001;DP00004r002	CAMP	37			Disorder	Disorder to order	0//4	0//1	0//17	0//0	mutation-tolerant
DP00028r007;DP00028r008	EIF4EBP1	35	Molecular recognition display site		Disorder		0//2	0//0	0//16	0//0	mutation-tolerant
DP00073r001;DP00073r002;DP00073r004;DP00073r003	TYMS	25	Molcular recognition assembler	Protein binding	Disorder	Disorder to order	0//2	0//0	0//21	0//0	mutation-tolerant
DP00154r002	SHC1	23			Disorder		0//3	0//0	0//10	0//1	mutation-tolerant
DP00154r006	SHC1	25			Disorder		0//3	0//0	0//10	0//1	mutation-tolerant
DP00162r001;DP00162r002	SNN	26	Entropic chain		Disorder		0//2	0//0	0//16	0//1	mutation-tolerant
DP00321r004	PADI4	14			Disorder		0//2	0//0	0//9	0//0	mutation-tolerant
DP00321r008	PADI4	17			Disorder		0//4	0//0	0//13	0//0	mutation-tolerant
DP00363r001;DP00363r002;DP00363r003	UAP1	17	Entropic chain;Molecular recognition effector		Disorder		0//4	0//0	0//10	0//0	mutation-tolerant
DP00393r001	NCBP2	21			Disorder		0//2	0//0	0//6	0//0	mutation-tolerant
DP00443r004;DP00443r005;DP00443r006	WRN	24		Protein binding;Nucleic acid binding	Disorder		0//3	0//1	0//14	0//0	mutation-tolerant		Werner syndrome
DP00524r004	RTN4	33			Disorder		0//5	0//1	0//18	0//1	mutation-tolerant
DP00562r002	TRAPPC4	15			Disorder		0//2	0//0	0//4	0//0	mutation-tolerant
DP00641r001;DP00641r002;DP00641r003	CCL11	31	Molecular recognition effector	Protein binding	Disorder		0//2	0//1	0//20	0//0	mutation-tolerant
DP00696r002	CCL26	11			Disorder		0//4	0//0	0//8	0//0	mutation-tolerant
DP00757r001	CHCHD5	16			Disorder		0//2	0//0	0//14	0//0	mutation-tolerant
DP00846r002	CUTA	10			Disorder		0//3	0//1	0//3	0//1	mutation-tolerant
DP00865r002;DP00865r003	DNAJC24	16	Entropic chain		Disorder		0//2	0//0	0//12	0//0	mutation-tolerant
DP00887r001	PTN	14			Disorder		0//2	0//0	0//8	0//0	mutation-tolerant
DP00887r002	PTN	27			Disorder		0//2	0//1	0//12	0//1	mutation-tolerant
DP00969r005;DP00969r006;DP00969r008;DP00969r007	PAX5	30	Molcular recognition assembler	Nucleic acid binding	Disorder	Disorder to order	0//2	0//0	0//14	0//0	mutation-tolerant
DP01248r001;DP01248r002	VAPB	125			Disorder	Order to disorder	0//2	0//2	2//48	0//0	mutation-tolerant		Amyotrophic lateral sclerosis type 8;Spinal muscular atrophy, late-onset, finkel type;Amyotrophic lateral sclerosis, typical;Amyotrophic Lateral Sclerosis, Dominant;Spinal Muscular Atrophy, Dominant
DP01268r001	DCLRE1B	22			Disorder		0//3	0//0	0//17	0//0	mutation-tolerant
DP01443r005	ANAPC5	61			Disorder		0//2	0//3	0//15	0//0	mutation-tolerant
DP01458r001	SF3B6	26			Disorder		0//2	0//0	0//7	0//1	mutation-tolerant
DP01479r004	ANAPC7	59			Disorder		0//2	0//0	0//18	0//1	mutation-tolerant
DP01517r001;DP01517r002	PAX8	25	Entropic chain		Disorder		0//2	0//0	0//16	0//0	mutation-tolerant
DP01602r001;DP01602r004;DP01602r002;DP01602r003	TMEM173	21	Molecular recognition display site	Protein binding	Disorder	Disorder to order	0//2	0//0	0//14	0//1	mutation-tolerant
DP01662r001	BID	12			Disorder		0//2	0//0	0//8	0//0	mutation-tolerant
DP01796r001;DP01796r003;DP01796r002;DP01796r006	RAD18	28	Molecular recognition effector	Protein binding	Disorder	Disorder to order	0//2	0//0	0//11	0//0	mutation-tolerant
DP01967r001;DP01967r003;DP01967r004;DP01967r002	TRGC1	11		Small molecule binding;Protein binding	Disorder	Disorder to order	0//2	0//0	0//5	0//0	mutation-tolerant
DP02010r002	CCL28	28			Disorder		0//2	0//2	0//16	0//0	mutation-tolerant
DP02294r001	SUMO1	18			Disorder		0//2	0//0	0//10	0//0	mutation-tolerant
DP02294r002	SUMO1	17			Disorder		0//2	0//0	0//10	0//0	mutation-tolerant
DP00152r004;DP00152r005;DP00152r006	XRCC4	12	Molcular recognition assembler	Nucleic acid binding	Disorder		0//0	0//2	0//14	0//0	mutation-tolerant
DP00152r007	XRCC4	25			Disorder		0//0	0//2	0//18	0//0	mutation-tolerant
DP00327r001	PHYH	12			Disorder		0//0	0//2	0//5	0//0	mutation-tolerant
DP00616r001;DP00616r002	LTF	22	Molecular recognition effector		Disorder		0//1	0//3	0//17	0//0	mutation-tolerant
DP01193r001	CDT1	12			Disorder		0//0	0//2	0//11	0//0	mutation-tolerant
DP01239r001	MX1	10			Disorder		0//0	0//3	0//12	0//0	mutation-tolerant
DP01255r001	XRCC5	20			Disorder		0//0	0//2	0//18	0//0	mutation-tolerant
DP01310r001;DP01310r002	FBLIM1	15		Protein binding	Disorder		0//0	0//2	0//14	0//0	mutation-tolerant
DP01446r001	NOD1	28			Disorder		0//1	0//2	0//21	0//0	mutation-tolerant
DP01542r004;DP01542r005;DP01542r006	PGR	25		Nucleic acid binding;Protein binding	Disorder		0//0	0//2	0//14	0//0	mutation-tolerant
DP01724r003;DP01724r004	NFATC1	24		Nucleic acid binding	Disorder		0//1	0//2	0//17	0//1	mutation-tolerant
DP01773r001	XIAP	14			Disorder		0//0	0//3	0//15	0//0	mutation-tolerant
DP01884r001	FBXO4	30			Disorder		0//0	0//2	0//21	0//0	mutation-tolerant
DP01951r001;DP01951r002;DP01951r003	ANXA1	14		Protein binding	Disorder	Disorder to order	0//0	0//2	0//10	0//0	mutation-tolerant
DP01974r001	FEN1	17			Disorder		0//0	0//2	0//9	0//0	mutation-tolerant
DP02010r001	CCL28	10			Disorder		0//0	0//2	0//16	0//0	mutation-tolerant
DP02096r001	MZF1	13			Disorder		0//0	0//2	0//20	0//0	mutation-tolerant
DP02150r001	GOPC	30			Disorder		0//0	0//3	0//13	0//1	mutation-tolerant
DP02150r002	GOPC	25			Disorder		0//0	0//2	0//13	0//1	mutation-tolerant
DP02327r008;DP02327r009	PITPNA	38			Disorder	Order to disorder	0//0	0//2	0//12	0//0	mutation-tolerant
