# Supplementary material for: Characterization of intrinsically disordered regions in proteins informed by human genetic diversity
Source: PLoS Comput Biol. 2022 Mar 11;18(3):e1009911. doi: 10.1371/journal.pcbi.1009911 (PMC8942211; doi:10.1371/journal.pcbi.1009911)
Supplement: S6 Table — This feature set were fed into the random forest classifier to compute the permutation importance of each feature in classifying “mutation-intolerant” versus “mutation-tolerant” IDRs (see results in Fig 5B). (XLSX) [file pcbi.1009911.s013.xlsx]

## Sheet: Sheet1
S6 Table. Frequency counts of UniProt features in “mutation-intolerant” and “mutation-tolerant” IDRs (see the last column for the annotation of IDRs). This feature set were fed into the random forest classifier to compute the permutation importance of each feature in classifying “mutation-intolerant” versus “mutation-tolerant” IDRs (see results in Fig. 5B).
DisProt ID	active_site	metal_binding_site	binding_site	site	dna_binding_site	nucleotide_phosphate_binding	zinc_finger	calcium_binding	region	repeat	coiled_coil	motif	domain	topological_domain	transmembrane	intramembrane	peptide	propeptide	transit_peptide	signal_peptide	modified_residues	lipidation	glycosylation	disulfide_bond	cross_link	category
DP00171r005	0	0	0	0	0	0	0	0	0	0	0	0	0	0	0	0	0	0	0	0	3	0	0	0	0	mutation-intolerant
DP01396r001;DP01396r002;DP01396r003	0	0	0	0	0	0	0	0	0	0	0	0	1	1	0	0	0	0	0	0	0	0	0	4	0	mutation-intolerant
DP02192r001	0	0	0	0	0	0	0	0	5	0	0	0	0	0	0	0	0	0	0	0	11	0	0	0	0	mutation-intolerant
DP02247r001	0	0	0	0	0	0	0	0	0	0	0	0	0	1	1	0	0	0	0	0	2	0	0	0	0	mutation-intolerant
DP00539r004;DP00539r005;DP00539r006	0	0	0	0	1	0	0	0	1	0	0	0	0	0	0	0	0	0	0	0	2	0	0	0	0	mutation-intolerant
DP00539r010	0	0	0	0	1	0	0	0	1	0	0	0	0	0	0	0	0	0	0	0	1	0	0	0	0	mutation-intolerant
DP01396r004	0	0	0	0	0	0	0	0	0	0	0	0	1	1	0	0	0	0	0	0	0	0	0	6	0	mutation-intolerant
DP01770r002	0	0	0	0	0	0	0	0	2	0	0	0	0	0	0	0	0	0	0	0	6	0	0	0	0	mutation-intolerant
DP01869r001;DP01869r003;DP01869r002	0	0	0	0	0	0	0	0	0	0	0	0	0	0	0	0	0	0	0	0	0	0	0	0	0	mutation-intolerant
DP01990r004	0	0	0	0	0	0	0	0	0	0	0	0	0	1	0	0	0	0	0	0	0	0	0	0	0	mutation-intolerant
DP00017r010;DP00017r011;DP00017r012	0	0	0	0	0	0	0	0	0	0	0	0	0	0	0	0	0	0	0	0	0	0	0	0	0	mutation-intolerant
DP00018r018;DP00018r019	0	0	0	0	0	0	0	0	0	0	0	0	0	0	0	0	0	0	0	0	3	0	0	0	0	mutation-intolerant
DP00086r005;DP00086r006	0	0	0	0	0	0	0	0	3	0	0	0	0	0	0	0	0	0	0	0	0	0	0	0	0	mutation-intolerant
DP00539r001;DP00539r002;DP00539r003	0	0	0	0	0	0	0	0	0	0	0	0	0	0	0	0	0	0	0	0	1	0	0	0	0	mutation-intolerant
DP00539r007;DP00539r008	0	0	0	0	1	0	0	0	0	0	0	0	0	0	0	0	0	0	0	0	0	0	0	0	0	mutation-intolerant
DP01171r001;DP01171r004;DP01171r002;DP01171r003	0	0	0	0	0	0	0	0	0	0	0	0	1	0	0	0	0	0	0	0	1	0	0	0	0	mutation-intolerant
DP01312r001	0	0	0	0	0	0	0	0	1	0	0	0	0	0	0	0	0	0	0	0	4	0	0	0	1	mutation-intolerant
DP01426r004	0	0	0	0	0	0	0	0	2	0	0	0	0	0	0	0	0	0	0	0	0	0	0	0	0	mutation-intolerant
DP01426r005;DP01426r006;DP01426r009;DP01426r010	0	0	0	0	0	0	0	0	0	0	0	0	0	0	0	0	0	0	0	0	1	0	0	0	0	mutation-intolerant
DP01426r011	0	0	0	0	0	0	0	0	0	0	0	0	0	0	0	0	0	0	0	0	1	0	0	0	0	mutation-intolerant
DP01426r012	0	0	0	0	0	0	0	0	0	0	0	0	0	0	0	0	0	0	0	0	2	0	0	0	0	mutation-intolerant
DP01426r013	0	0	0	0	0	0	0	0	2	0	0	0	0	0	0	0	0	0	0	0	0	0	0	0	0	mutation-intolerant
DP01426r014;DP01426r015;DP01426r016	0	0	0	0	0	0	0	0	3	0	0	0	0	0	0	0	0	0	0	0	2	0	0	0	0	mutation-intolerant
DP01426r018	0	0	0	0	0	0	0	0	2	0	0	1	0	0	0	0	0	0	0	0	13	0	0	0	0	mutation-intolerant
DP01770r001	0	0	0	0	0	0	0	0	2	0	0	0	1	0	0	0	0	0	0	0	15	0	0	0	0	mutation-intolerant
DP02163r001	0	0	0	0	0	0	0	0	1	0	0	0	0	0	0	0	0	0	0	0	0	0	0	0	0	mutation-intolerant
DP00018r011;DP00018r012;DP00018r013	0	0	0	0	0	0	0	0	0	0	0	1	0	0	0	0	0	0	0	0	8	0	0	0	0	mutation-intolerant
DP00018r014;DP00018r015;DP00018r017;DP00018r016	0	0	0	0	0	0	0	0	0	0	0	0	0	0	0	0	0	0	0	0	3	0	0	0	0	mutation-intolerant
DP00086r018	0	0	0	0	1	0	0	0	6	0	0	1	0	0	0	0	0	0	0	0	1	0	0	0	2	mutation-intolerant
DP00464r004;DP00464r006;DP00464r005	0	0	0	0	0	0	0	0	1	0	0	0	0	0	0	0	0	0	0	0	0	0	0	0	0	mutation-intolerant
DP00468r001	0	0	0	0	0	0	0	0	0	0	0	2	0	0	0	0	0	0	0	0	3	0	0	0	3	mutation-intolerant
DP01054r001;DP01054r002;DP01054r003	0	0	0	0	0	0	0	0	0	0	0	0	1	0	0	0	0	0	0	0	0	0	0	0	0	mutation-intolerant
DP01518r001;DP01518r002	0	0	0	0	0	0	0	0	0	0	0	0	1	0	0	0	0	0	0	0	0	0	0	0	0	mutation-intolerant
DP02167r002	0	0	0	0	0	0	0	0	0	0	0	0	0	0	0	0	0	0	0	0	0	0	0	0	0	mutation-intolerant
DP00007r005	0	0	0	2	0	0	0	0	2	0	0	1	0	0	0	0	0	0	0	0	6	0	0	0	0	mutation-tolerant
DP00007r002;DP00007r003	0	0	0	2	0	0	0	0	2	0	0	1	0	0	0	0	0	0	0	0	6	0	0	0	0	mutation-tolerant
DP00012r001;DP00012r002	0	0	0	0	0	0	0	0	1	0	0	0	0	1	0	0	0	0	0	0	8	0	0	0	0	mutation-tolerant
DP00012r007;DP00012r008;DP00012r009	0	0	0	0	0	0	0	0	1	0	0	0	0	1	0	0	0	0	0	0	12	0	0	0	1	mutation-tolerant
DP00013r001;DP00013r003	0	0	0	0	0	0	0	0	0	0	0	0	0	0	0	0	0	0	0	0	0	0	4	0	0	mutation-tolerant
DP00013r004;DP00013r005	0	0	0	0	0	0	0	0	0	0	0	0	0	0	0	0	0	0	0	0	0	0	4	0	0	mutation-tolerant
DP00016r001	0	0	0	0	0	0	1	0	2	0	0	2	0	0	0	0	0	0	0	0	7	0	0	0	1	mutation-tolerant
DP00016r003	0	0	0	0	0	0	1	0	2	0	0	0	0	0	0	0	0	0	0	0	2	0	0	0	1	mutation-tolerant
DP00016r004;DP00016r009;DP00016r008	0	0	0	0	0	0	1	0	2	0	0	0	0	0	0	0	0	0	0	0	1	0	0	0	0	mutation-tolerant
DP00023r004	0	0	0	0	0	0	0	0	0	0	0	0	0	0	0	0	0	0	0	0	0	0	0	0	0	mutation-tolerant
DP00028r011	0	0	0	0	0	0	0	0	0	0	0	2	0	0	0	0	0	0	0	0	14	0	0	0	1	mutation-tolerant
DP00028r016;DP00028r023	0	0	0	0	0	0	0	0	0	0	0	2	0	0	0	0	0	0	0	0	13	0	0	0	1	mutation-tolerant
DP00028r018;DP00028r019	0	0	0	0	0	0	0	0	0	0	0	1	0	0	0	0	0	0	0	0	6	0	0	0	1	mutation-tolerant
DP00028r001;DP00028r002	0	0	0	0	0	0	0	0	0	0	0	1	0	0	0	0	0	0	0	0	7	0	0	0	0	mutation-tolerant
DP00028r030;DP00028r031	0	0	0	0	0	0	0	0	0	0	0	1	0	0	0	0	0	0	0	0	6	0	0	0	1	mutation-tolerant
DP00030r001;DP00030r002;DP00030r003;DP00030r004	0	0	0	0	0	0	0	0	2	0	0	0	0	0	0	0	0	0	0	0	6	0	0	0	1	mutation-tolerant
DP00033r001;DP00033r002;DP00033r003;DP00033r004	0	0	0	1	0	0	0	0	0	0	0	2	0	1	1	0	0	0	0	0	1	0	0	0	0	mutation-tolerant
DP00039r001;DP00039r002;DP00039r003;DP00039r004;DP00039r007;DP00039r008;DP00039r006	0	0	0	0	0	0	0	0	0	0	0	0	0	0	0	0	0	0	0	0	3	0	0	0	1	mutation-tolerant
DP00054r002	0	0	0	0	0	0	0	0	0	0	0	0	1	0	0	0	0	0	0	0	2	0	0	0	0	mutation-tolerant
DP00061r001;DP00061r002	0	0	0	0	0	0	0	0	0	0	0	0	0	0	0	0	0	0	0	0	2	0	0	0	2	mutation-tolerant
DP00061r003;DP00061r004	0	0	0	0	0	0	0	0	0	0	0	0	0	0	0	0	0	0	0	0	3	0	0	0	2	mutation-tolerant
DP00062r002	0	0	0	0	0	0	0	0	1	0	0	0	0	0	0	0	0	0	0	0	6	0	0	0	2	mutation-tolerant
DP00070r001;DP00070r017;DP00070r021;DP00070r002;DP00070r019;DP00070r018	0	2	0	0	0	0	0	0	1	4	0	0	0	0	0	0	0	0	0	0	4	0	0	0	0	mutation-tolerant
DP00070r003;DP00070r004;DP00070r006;DP00070r005	0	2	0	0	0	0	0	0	1	4	0	0	0	0	0	0	0	0	0	0	2	0	0	0	0	mutation-tolerant
DP00070r007;DP00070r008;DP00070r010	0	0	0	0	0	0	0	0	0	0	0	0	0	0	0	0	0	0	0	0	2	0	0	0	0	mutation-tolerant
DP00070r013;DP00070r015;DP00070r014	0	1	0	0	0	0	0	0	1	2	0	0	0	0	0	0	0	0	0	0	1	0	0	0	0	mutation-tolerant
DP00070r024;DP00070r025;DP00070r027;DP00070r026	0	2	0	0	0	0	0	0	1	4	0	0	0	0	0	0	0	0	0	0	2	0	0	0	0	mutation-tolerant
DP00072r001;DP00072r002;DP00072r003	0	0	0	0	0	0	0	0	0	31	0	0	0	0	0	0	0	0	0	0	4	0	0	0	0	mutation-tolerant
DP00073r010;DP00073r011;DP00073r012	0	0	0	0	0	0	0	0	0	0	0	0	0	0	0	0	0	0	0	0	0	0	0	0	0	mutation-tolerant
DP00074r001;DP00074r002	0	0	0	0	0	0	0	0	3	0	0	0	0	0	0	0	0	0	0	0	4	0	1	0	0	mutation-tolerant
DP00075r001	0	0	0	0	0	0	0	0	0	0	0	0	0	0	0	0	0	0	0	0	5	0	0	0	13	mutation-tolerant
DP00075r008;DP00075r009;DP00075r010;DP00075r011	0	0	0	0	0	0	0	0	0	0	0	0	0	0	0	0	0	0	0	0	5	0	0	0	14	mutation-tolerant
DP00075r005;DP00075r006	0	0	0	1	0	0	0	0	0	0	0	0	0	0	0	0	0	0	0	0	0	0	0	0	3	mutation-tolerant
DP00078r001	0	0	0	0	0	0	0	0	0	0	0	0	0	0	0	0	0	0	0	0	5	0	0	0	1	mutation-tolerant
DP00079r001;DP00079r002	0	0	0	0	0	0	0	0	1	0	0	0	0	0	0	0	0	0	0	0	1	0	0	0	0	mutation-tolerant
DP00084r001;DP00084r002;DP00084r004;DP00084r005;DP00084r003	0	0	0	0	0	0	0	0	1	0	0	0	1	0	0	0	0	0	0	0	4	0	0	0	0	mutation-tolerant
DP00084r006	0	0	0	0	0	0	0	0	1	0	0	0	0	0	0	0	0	0	0	0	1	0	0	0	0	mutation-tolerant
DP00085r001	0	0	0	0	0	0	0	0	1	0	0	1	0	0	0	0	0	0	0	0	5	0	0	0	0	mutation-tolerant
DP00090r001;DP00090r002	0	0	0	0	0	0	0	0	0	0	0	0	0	0	0	0	0	0	0	0	0	0	0	0	0	mutation-tolerant
DP00092r002;DP00092r003;DP00092r005;DP00092r004	0	0	0	0	0	0	0	0	2	0	0	0	0	0	0	0	0	0	0	0	0	0	0	0	0	mutation-tolerant
DP00092r017;DP00092r018;DP00092r020;DP00092r019	0	0	0	0	0	0	0	0	2	0	0	0	0	0	0	0	0	0	0	0	0	0	0	0	0	mutation-tolerant
DP00092r025;DP00092r026;DP00092r028;DP00092r027	0	0	0	0	0	0	0	0	2	0	0	0	0	0	0	0	0	0	0	0	2	0	0	0	0	mutation-tolerant
DP00092r029	0	0	0	0	0	0	0	0	1	0	0	0	0	0	0	0	0	0	0	0	2	0	0	0	0	mutation-tolerant
DP00092r030;DP00092r031;DP00092r033;DP00092r032	0	0	0	0	0	0	0	0	2	0	0	0	0	0	0	0	0	0	0	0	0	0	0	0	0	mutation-tolerant
DP00123r001;DP00123r003;DP00123r002	0	0	0	0	0	0	0	0	1	0	0	0	0	1	1	0	0	0	0	0	0	2	0	0	0	mutation-tolerant
DP00123r004;DP00123r005	0	0	0	0	0	0	0	0	1	0	0	0	0	1	0	0	0	0	0	0	0	1	0	0	0	mutation-tolerant
DP00130r001;DP00130r002	0	0	0	0	0	0	0	0	0	0	0	0	0	0	0	0	0	0	0	0	0	0	0	0	0	mutation-tolerant
DP00130r005;DP00130r006	0	0	0	0	0	0	0	0	0	0	0	0	0	0	0	0	0	0	0	0	0	0	0	0	0	mutation-tolerant
DP00134r004;DP00134r006;DP00134r005	0	0	0	0	0	0	0	0	2	0	0	2	0	0	0	0	0	0	0	0	2	0	0	0	0	mutation-tolerant
DP00138r010	0	0	0	0	0	0	0	0	1	0	0	1	0	0	0	0	3	0	0	0	0	0	0	0	0	mutation-tolerant
DP00141r001;DP00141r002;DP00141r004;DP00141r003	0	0	0	0	0	0	1	0	0	0	0	0	0	0	0	0	0	0	0	0	1	0	0	0	0	mutation-tolerant
DP00152r008	0	0	0	0	0	0	0	0	1	0	1	0	0	0	0	0	0	0	0	0	5	0	0	0	1	mutation-tolerant
DP00153r021	0	0	0	0	0	0	0	0	1	0	0	0	0	0	0	0	0	1	0	0	1	3	0	0	0	mutation-tolerant
DP00156r001;DP00156r002	0	0	0	0	0	0	0	0	0	0	0	0	1	0	0	0	0	0	0	0	5	0	0	0	1	mutation-tolerant
DP00168r001;DP00168r002;DP00168r003	0	0	0	0	0	0	0	0	1	0	0	0	0	0	0	0	0	0	0	0	0	0	0	0	0	mutation-tolerant
DP00173r001;DP00173r002;DP00173r004;DP00173r003	0	0	0	0	0	0	0	0	0	0	0	0	1	0	0	0	0	0	0	0	1	0	0	0	0	mutation-tolerant
DP00174r001;DP00174r003;DP00174r002	0	0	0	0	0	0	0	0	0	0	1	0	1	0	0	0	0	0	0	0	11	0	0	0	0	mutation-tolerant
DP00175r021;DP00175r022;DP00175r023;DP00175r024;DP00175r025	0	0	0	0	0	0	0	0	1	0	0	0	0	0	0	0	0	0	0	0	0	0	0	0	1	mutation-tolerant
DP00177r001;DP00177r002;DP00177r004;DP00177r003	0	0	0	0	0	0	0	0	0	0	0	0	0	0	0	0	0	0	0	0	0	0	0	0	0	mutation-tolerant
DP00184r001;DP00184r003;DP00184r002	0	0	1	0	0	0	0	0	1	0	0	0	0	0	0	0	0	0	0	0	0	0	0	0	0	mutation-tolerant
DP00191r001;DP00191r002	0	0	0	0	0	0	0	0	0	0	0	0	1	0	0	0	0	0	0	0	0	0	1	8	0	mutation-tolerant
DP00196r001;DP00196r002;DP00196r003	0	0	0	0	0	0	0	0	0	1	0	0	0	0	0	0	0	0	0	0	2	0	0	0	0	mutation-tolerant
DP00214r001;DP00214r002;DP00214r003;DP00214r005;DP00214r004	0	0	0	0	0	0	0	0	0	0	0	1	0	0	0	0	0	0	0	1	43	0	7	0	0	mutation-tolerant
DP00219r001;DP00219r002;DP00219r003	0	0	0	0	0	0	0	0	0	0	0	0	0	0	0	0	0	0	0	0	6	0	0	0	0	mutation-tolerant
DP00221r001;DP00221r002;DP00221r003	0	0	0	0	0	0	0	0	1	39	0	0	0	0	0	0	0	0	0	0	0	3	0	0	1	mutation-tolerant
DP00223r001;DP00223r002;DP00223r003	0	0	0	0	0	0	0	0	0	0	0	0	0	0	0	0	0	0	0	0	1	0	0	0	0	mutation-tolerant
DP00229r001;DP00229r002;DP00229r003	0	0	0	0	0	0	0	0	0	0	0	0	0	0	0	0	0	0	0	0	5	0	0	0	0	mutation-tolerant
DP00230r001;DP00230r002;DP00230r004;DP00230r003	0	0	0	0	0	0	0	0	0	0	0	0	0	0	0	0	0	0	0	0	2	0	0	0	0	mutation-tolerant
DP00231r001;DP00231r002;DP00231r003	0	0	0	0	0	0	0	0	0	0	0	0	0	0	0	0	0	0	0	0	0	0	0	0	0	mutation-tolerant
DP00236r001	0	0	0	0	0	0	0	0	2	0	0	0	0	0	0	0	0	0	0	0	33	0	0	0	0	mutation-tolerant
DP00240r001;DP00240r002	0	0	0	0	0	0	0	0	1	0	0	0	0	0	0	0	0	0	0	0	17	0	0	0	0	mutation-tolerant
DP00241r001;DP00241r002;DP00241r004;DP00241r003	0	0	0	0	0	0	0	0	2	0	0	0	0	0	0	0	0	0	0	0	23	0	0	0	0	mutation-tolerant
DP00260r004;DP00260r005;DP00260r006	0	0	0	0	0	0	0	0	0	0	0	0	0	0	0	0	0	0	0	0	9	0	1	0	3	mutation-tolerant
DP00260r010;DP00260r011;DP00260r012	0	0	0	0	0	0	0	0	0	0	0	0	0	0	0	0	0	0	0	0	6	0	1	0	2	mutation-tolerant
DP00260r001;DP00260r002;DP00260r003;DP00260r017	0	0	0	0	0	0	0	0	0	0	0	0	0	0	0	0	0	0	0	0	5	0	1	0	1	mutation-tolerant
DP00262r001	0	0	0	0	0	0	0	0	4	0	0	0	0	0	0	0	0	0	0	0	7	0	0	0	3	mutation-tolerant
DP00262r004	0	0	0	0	0	0	0	0	5	0	0	0	0	0	0	0	0	0	0	0	6	0	0	0	4	mutation-tolerant
DP00262r006	0	0	0	0	0	0	0	0	2	0	0	0	0	0	0	0	0	0	0	0	2	0	0	0	0	mutation-tolerant
DP00282r001	0	0	0	0	0	0	0	0	0	0	0	0	0	0	0	0	0	0	0	0	0	0	0	0	0	mutation-tolerant
DP00287r001;DP00287r002;DP00287r003	0	0	0	0	0	0	0	0	1	8	0	0	0	0	0	0	0	0	0	0	0	0	0	0	0	mutation-tolerant
DP00297r001;DP00297r002;DP00297r003	0	0	0	2	0	0	0	0	0	0	0	1	0	0	0	0	0	0	0	0	0	0	0	0	0	mutation-tolerant
DP00298r001;DP00298r002;DP00298r006	0	0	0	2	0	0	0	0	0	0	0	0	0	0	0	0	0	0	0	0	2	0	0	0	0	mutation-tolerant
DP00298r007;DP00298r009;DP00298r008	0	0	0	0	0	0	0	0	0	0	0	1	0	0	0	0	0	0	0	0	0	0	0	0	0	mutation-tolerant
DP00306r001	0	0	0	0	0	0	0	0	0	0	0	0	0	2	1	0	0	0	0	0	0	0	0	2	0	mutation-tolerant
DP00307r003	0	0	0	0	0	0	0	0	0	0	0	0	0	0	0	0	0	0	0	0	3	0	0	0	0	mutation-tolerant
DP00332r001;DP00332r002;DP00332r003	0	0	0	0	0	0	0	0	0	0	0	1	0	0	0	0	0	0	0	1	10	0	11	0	0	mutation-tolerant
DP00333r001;DP00333r002	0	4	5	0	0	0	0	0	6	7	0	1	0	0	0	0	0	0	0	1	3	0	1	2	0	mutation-tolerant
DP00333r003	0	0	0	0	0	0	0	0	5	4	0	0	0	0	0	0	0	0	0	0	0	0	0	0	0	mutation-tolerant
DP00343r001;DP00343r002;DP00343r003;DP00343r005;DP00343r004	0	0	0	0	0	0	0	0	1	0	0	1	0	0	0	0	0	0	0	0	1	0	0	0	0	mutation-tolerant
DP00356r001;DP00356r002;DP00356r004;DP00356r003	0	0	0	0	0	0	0	0	0	0	0	0	0	0	0	0	0	0	0	0	0	0	0	0	0	mutation-tolerant
DP00357r001;DP00357r002;DP00357r004;DP00357r003	0	0	0	0	0	0	0	0	0	0	0	0	0	0	0	0	1	0	0	0	9	0	0	0	1	mutation-tolerant
DP00357r005;DP00357r007;DP00357r006	0	0	0	0	0	0	0	0	0	0	0	0	0	0	0	0	0	0	0	0	6	0	0	0	0	mutation-tolerant
DP00365r001;DP00365r002;DP00365r004;DP00365r003	0	0	0	0	0	0	0	0	0	3	0	0	0	0	0	0	0	0	0	0	0	0	0	0	0	mutation-tolerant
DP00372r001	0	0	0	0	0	0	0	0	0	0	0	0	0	0	0	0	0	0	0	0	0	0	0	0	0	mutation-tolerant
DP00378r002;DP00378r003;DP00378r004	0	0	0	0	0	0	0	0	1	0	0	0	0	0	0	0	0	0	0	0	1	0	0	0	0	mutation-tolerant
DP00378r006;DP00378r009	0	0	0	0	0	0	0	0	1	0	0	0	0	0	0	0	0	0	0	0	0	0	0	0	0	mutation-tolerant
DP00378r012;DP00378r011	0	0	0	0	0	0	0	0	1	0	0	0	0	0	0	0	0	0	0	0	1	0	1	0	0	mutation-tolerant
DP00381r001;DP00381r002;DP00381r004;DP00381r003	0	0	0	0	0	0	0	0	0	0	0	0	0	0	0	0	0	0	0	0	0	0	0	0	0	mutation-tolerant
DP00385r002	0	0	0	0	0	0	0	0	0	0	0	0	0	0	0	0	0	0	0	0	3	0	0	0	0	mutation-tolerant
DP00385r004	0	0	0	0	0	0	0	0	0	0	0	0	0	0	0	0	0	0	0	0	3	0	0	0	0	mutation-tolerant
DP00418r001;DP00418r002;DP00418r003;DP00418r004	0	0	0	0	0	0	0	0	0	0	0	0	0	1	0	0	0	0	0	0	0	0	0	0	0	mutation-tolerant
DP00420r001;DP00420r002;DP00420r003	0	0	0	0	0	0	0	0	0	0	0	1	0	0	0	0	0	0	0	0	0	0	0	0	0	mutation-tolerant
DP00420r004;DP00420r005;DP00420r006	0	0	0	0	0	0	0	0	0	0	0	0	0	0	0	0	0	0	0	0	0	0	0	0	0	mutation-tolerant
DP00437r001	0	0	0	0	0	0	0	0	0	0	0	0	0	0	0	0	0	0	0	0	0	0	0	0	0	mutation-tolerant
DP00448r001;DP00448r003;DP00448r002	0	0	0	0	0	0	0	0	0	0	0	0	1	0	0	0	0	0	0	0	0	0	0	0	0	mutation-tolerant
DP00466r003;DP00466r004	0	12	0	0	0	0	0	0	3	5	0	0	0	0	0	0	0	0	0	0	0	0	0	0	0	mutation-tolerant
DP00468r002	0	0	0	0	0	0	0	0	0	0	0	0	0	0	0	0	0	0	0	0	5	0	0	0	0	mutation-tolerant
DP00472r001;DP00472r002;DP00472r003;DP00472r012	0	0	0	0	0	0	0	0	0	0	0	0	0	0	0	0	0	0	0	0	5	0	0	0	1	mutation-tolerant
DP00472r014;DP00472r015;DP00472r016	0	0	0	0	0	0	0	0	0	0	0	0	0	0	0	0	0	0	0	0	0	0	0	0	1	mutation-tolerant
DP00486r002	0	0	0	0	0	0	0	0	0	0	0	0	0	0	0	0	0	0	0	0	2	0	0	0	4	mutation-tolerant
DP00492r001;DP00492r002;DP00492r003;DP00492r005;DP00492r004	0	0	0	0	0	0	0	0	1	0	0	0	0	0	0	0	0	0	0	0	9	0	0	0	1	mutation-tolerant
DP00505r002;DP00505r004;DP00505r003	0	0	0	0	0	0	0	0	0	0	0	0	1	1	0	0	0	0	0	0	2	0	0	0	0	mutation-tolerant
DP00506r002;DP00506r004;DP00506r003	0	0	0	0	0	0	0	0	0	0	0	0	1	1	0	0	0	0	0	0	2	0	0	0	0	mutation-tolerant
DP00508r001;DP00508r003;DP00508r002	0	0	0	0	0	0	0	0	0	0	0	1	1	1	0	0	0	0	0	0	2	0	0	0	0	mutation-tolerant
DP00510r001;DP00510r002;DP00510r003;DP00510r004	0	0	0	0	0	0	0	0	0	0	0	1	0	0	0	0	0	0	0	0	0	0	0	0	0	mutation-tolerant
DP00517r001;DP00517r002	0	0	0	0	0	0	0	0	0	0	0	0	0	0	0	0	0	0	0	0	2	0	0	0	0	mutation-tolerant
DP00519r001;DP00519r002	0	0	0	0	0	0	0	0	0	0	0	0	0	0	0	0	0	0	0	0	6	0	0	0	0	mutation-tolerant
DP00520r001;DP00520r002;DP00520r003;DP00520r004	0	0	0	0	0	0	0	1	2	0	0	0	1	0	0	0	0	0	0	0	0	1	0	0	0	mutation-tolerant
DP00521r001;DP00521r002;DP00521r003;DP00521r005;DP00521r004	0	0	0	0	0	0	0	0	0	0	0	4	0	0	0	0	0	0	0	0	2	0	0	0	0	mutation-tolerant
DP00524r001	0	0	0	0	0	0	0	0	0	0	0	0	0	1	0	0	0	0	0	0	8	0	0	0	0	mutation-tolerant
DP01855r001	0	0	0	0	0	0	0	0	0	0	0	0	1	1	0	0	0	0	0	0	16	0	0	0	0	mutation-tolerant
DP01855r002	0	0	0	0	0	0	0	0	0	0	0	0	1	1	0	0	0	0	0	0	8	0	0	0	0	mutation-tolerant
DP01855r006;DP01855r008	0	0	0	0	0	0	0	0	0	0	0	0	0	1	0	0	0	0	0	0	0	0	0	0	0	mutation-tolerant
DP01855r010	0	0	0	0	0	0	0	0	0	0	0	0	1	1	0	0	0	0	0	0	0	0	0	0	0	mutation-tolerant
DP00537r001	0	0	0	0	0	0	0	0	0	0	0	0	0	0	0	0	0	0	0	0	2	0	0	0	0	mutation-tolerant
DP00539r009	0	0	0	0	0	0	0	0	0	0	0	0	0	0	0	0	0	0	0	0	3	0	0	0	0	mutation-tolerant
DP00543r014	0	2	0	0	0	0	0	0	0	0	0	2	1	0	0	0	0	0	0	0	1	0	0	4	0	mutation-tolerant
DP00543r016;DP00543r017	0	0	0	0	0	0	0	0	0	0	0	2	1	0	0	0	0	0	0	0	0	0	0	4	0	mutation-tolerant
DP00543r022;DP00543r023	0	0	0	0	0	0	0	0	0	0	0	2	1	0	0	0	0	0	0	0	0	0	0	4	0	mutation-tolerant
DP00543r001;DP00543r002;DP00543r003;DP00543r004	0	2	0	0	0	0	0	0	0	0	0	1	1	0	0	0	0	0	0	0	1	0	0	2	0	mutation-tolerant
DP00543r005;DP00543r006;DP00543r007;DP00543r008	0	0	0	0	0	0	0	0	0	0	0	0	0	0	0	0	0	0	0	0	1	0	0	0	0	mutation-tolerant
DP00546r001;DP00546r002;DP00546r004;DP00546r003	0	0	0	0	0	0	0	0	0	0	1	0	0	0	0	0	0	0	0	0	1	0	0	0	0	mutation-tolerant
DP00549r001	0	0	0	0	0	0	0	0	0	0	0	0	0	0	0	0	0	0	0	0	0	0	0	0	0	mutation-tolerant
DP00549r005	0	0	0	0	0	0	1	0	0	0	0	0	0	0	0	0	0	0	0	0	0	0	0	0	0	mutation-tolerant
DP00549r002	0	0	0	0	0	0	1	0	0	0	0	0	0	0	0	0	0	0	0	0	0	0	0	0	0	mutation-tolerant
DP00551r001	0	0	0	0	0	0	0	0	0	0	0	0	0	0	0	0	0	0	0	1	0	0	4	0	0	mutation-tolerant
DP00553r001;DP00553r002;DP00553r003	0	0	0	0	0	0	0	0	0	0	0	0	0	1	0	0	0	0	0	0	2	0	0	0	0	mutation-tolerant
DP00555r001;DP00555r002	0	0	0	0	0	0	0	0	1	4	0	0	0	0	0	0	0	0	0	0	1	0	0	0	0	mutation-tolerant
DP00558r002;DP00558r003;DP00558r004	0	0	0	0	0	0	0	0	0	0	0	0	0	0	0	0	0	0	0	0	1	0	0	0	0	mutation-tolerant
DP00576r004	0	0	0	0	0	0	0	0	0	0	0	0	4	0	0	0	0	0	0	0	4	0	0	0	1	mutation-tolerant
DP00576r006	0	0	0	0	0	0	0	0	0	0	0	0	2	0	0	0	0	0	0	0	3	0	0	0	1	mutation-tolerant
DP00576r008;DP00576r009	0	0	0	0	0	0	0	0	0	0	0	0	3	0	0	0	0	0	0	0	4	0	0	0	1	mutation-tolerant
DP00576r010	0	0	0	0	0	0	0	0	0	0	0	0	3	0	0	0	0	0	0	0	3	0	0	0	0	mutation-tolerant
DP00576r011	0	0	0	0	0	0	0	0	0	0	0	0	2	0	0	0	0	0	0	0	3	0	0	0	0	mutation-tolerant
DP00592r001;DP00592r002	0	0	0	0	0	0	0	0	1	0	0	0	1	0	0	0	0	0	0	0	0	0	0	0	0	mutation-tolerant
DP00607r004;DP00607r005;DP00607r006	0	0	0	0	0	0	0	0	0	0	0	0	0	0	0	0	0	0	0	0	0	0	0	0	0	mutation-tolerant
DP00608r005;DP00608r006;DP00608r008;DP00608r007	0	0	0	0	0	0	0	0	1	0	0	0	0	0	0	0	0	0	0	0	0	0	0	0	4	mutation-tolerant
DP00611r001;DP00611r002;DP00611r003	0	0	0	0	0	0	0	0	0	0	0	0	0	0	0	0	0	0	0	0	13	0	0	0	0	mutation-tolerant
DP00621r001;DP00621r002;DP00621r003	0	0	0	0	0	0	0	0	0	0	0	0	0	0	0	0	0	0	0	0	0	0	0	0	0	mutation-tolerant
DP00624r001;DP00624r002;DP00624r003	0	0	0	0	0	0	0	0	2	0	0	0	1	0	0	0	0	0	0	0	0	0	0	0	0	mutation-tolerant
DP00628r001;DP00628r002;DP00628r003	0	0	0	0	0	0	0	0	0	0	0	0	0	0	0	0	1	0	0	0	0	0	0	0	0	mutation-tolerant
DP00630r001;DP00630r002;DP00630r003	0	0	0	0	0	0	0	0	1	4	0	0	0	0	0	0	0	0	0	0	3	0	0	0	0	mutation-tolerant
DP00632r001;DP00632r002	0	0	0	0	0	0	0	0	2	30	0	0	1	0	0	0	0	0	0	0	0	0	0	0	0	mutation-tolerant
DP00633r001	0	4	0	0	0	0	1	0	0	0	0	0	1	0	0	0	0	0	0	0	3	0	0	0	0	mutation-tolerant
DP00666r001;DP00666r003;DP00666r002	0	0	0	0	0	0	0	0	0	0	0	0	0	1	0	0	0	0	0	0	7	0	0	0	0	mutation-tolerant
DP00672r001;DP00672r002;DP00672r004;DP00672r003	0	0	0	0	0	0	0	0	0	0	0	0	1	0	0	0	0	0	0	0	0	0	0	0	0	mutation-tolerant
DP00678r001;DP00678r002;DP00678r003	0	0	0	0	0	0	0	0	1	0	0	0	0	0	0	0	0	0	0	0	1	0	0	0	0	mutation-tolerant
DP00683r003;DP00683r004	0	0	0	0	1	0	0	0	0	0	0	0	0	0	0	0	0	0	0	0	0	0	0	0	0	mutation-tolerant
DP00694r001;DP00694r003;DP00694r004;DP00694r002	0	0	0	0	0	0	0	0	0	0	0	0	0	0	0	0	0	0	0	0	0	0	0	0	0	mutation-tolerant
DP00702r001;DP00702r002;DP00702r003	0	0	0	0	0	0	0	0	0	0	0	0	1	0	0	0	0	0	0	0	10	0	0	0	0	mutation-tolerant
DP00707r001	0	0	0	0	0	0	0	0	2	0	1	1	0	0	0	0	0	0	0	0	1	0	0	0	0	mutation-tolerant
DP00709r001;DP00709r002;DP00709r005;DP00709r004	0	0	0	0	0	0	0	0	1	0	0	0	0	0	0	0	0	0	0	0	2	0	0	0	0	mutation-tolerant
DP00709r021;DP00709r022;DP00709r023	0	0	0	0	0	0	0	0	1	0	1	0	0	0	0	0	0	0	0	0	0	0	0	0	0	mutation-tolerant
DP00716r001	0	0	0	2	0	0	0	0	1	0	0	1	1	0	0	0	0	2	0	0	31	1	0	0	7	mutation-tolerant
DP00718r001;DP00718r002;DP00718r003	0	0	0	0	0	0	0	0	0	0	0	0	0	0	0	0	0	0	0	0	0	0	1	0	0	mutation-tolerant
DP00718r013;DP00718r014;DP00718r016;DP00718r015	0	0	0	0	1	0	1	0	0	0	0	0	0	0	0	0	0	0	0	0	1	0	0	0	0	mutation-tolerant
DP00719r001;DP00719r002	0	0	0	0	0	0	0	0	0	0	0	0	0	0	0	0	0	0	0	0	0	0	0	0	0	mutation-tolerant
DP00719r003;DP00719r004;DP00719r006;DP00719r005	0	0	0	0	0	0	0	0	0	0	0	0	0	0	0	0	0	0	0	0	0	0	0	0	1	mutation-tolerant
DP00719r007;DP00719r008	0	0	0	0	0	0	0	0	0	0	0	0	0	0	0	0	0	0	0	0	0	0	0	0	0	mutation-tolerant
DP00747r001;DP00747r002;DP00747r003	0	0	0	0	0	0	0	0	0	0	0	0	0	0	0	0	0	0	0	0	0	0	0	0	0	mutation-tolerant
DP00748r009;DP00748r010;DP00748r012;DP00748r011	0	0	0	0	0	0	0	0	0	0	0	0	1	0	0	0	0	0	0	0	1	0	0	0	0	mutation-tolerant
DP00765r002	0	0	0	0	0	0	0	0	1	0	0	0	0	0	0	0	0	0	0	0	0	0	0	4	0	mutation-tolerant
DP00775r004;DP00775r005;DP00775r006	0	0	0	0	0	0	0	0	1	0	0	0	0	0	0	0	0	0	0	0	3	0	0	0	0	mutation-tolerant
DP00793r001	0	0	0	0	0	0	0	0	0	0	0	0	0	0	0	0	0	0	0	0	4	0	0	0	0	mutation-tolerant
DP00794r002	0	0	0	0	0	0	0	0	1	0	0	1	0	0	0	0	0	0	0	0	1	0	0	0	0	mutation-tolerant
DP00794r003	0	0	0	0	0	0	0	0	1	0	0	1	0	0	0	0	0	0	0	0	1	0	0	0	0	mutation-tolerant
DP00796r001;DP00796r002	0	0	0	0	0	0	0	0	1	0	0	0	0	1	0	0	0	0	0	0	0	0	0	0	0	mutation-tolerant
DP00796r005;DP00796r006	0	0	0	0	0	0	0	0	0	0	0	0	0	1	0	0	0	0	0	0	0	0	0	0	0	mutation-tolerant
DP00796r003;DP00796r004	0	0	0	0	0	0	0	0	0	0	0	0	0	0	1	0	0	0	0	0	0	0	1	0	0	mutation-tolerant
DP00797r001;DP00797r002	0	0	0	0	0	0	0	0	0	0	0	0	0	0	0	0	0	0	0	0	0	0	0	0	0	mutation-tolerant
DP00816r001;DP00816r002;DP00816r004;DP00816r003	0	0	0	0	0	0	0	0	3	0	0	0	0	0	0	0	0	0	0	0	9	0	0	0	0	mutation-tolerant
DP00839r004	0	0	0	0	0	0	0	0	1	0	0	0	0	0	0	0	0	0	0	0	1	0	0	0	0	mutation-tolerant
DP00839r002;DP00839r003	0	0	0	0	0	0	0	0	0	0	0	0	0	0	0	0	0	0	0	0	3	0	0	0	0	mutation-tolerant
DP00839r005;DP00839r006;DP00839r008;DP00839r007	0	0	0	0	0	0	0	0	1	0	0	0	0	0	0	0	0	0	0	0	0	0	0	0	0	mutation-tolerant
DP00841r001;DP00841r002;DP00841r003	0	0	0	4	0	0	0	0	1	0	1	0	0	0	0	0	0	0	0	0	0	0	0	0	0	mutation-tolerant
DP00864r005	0	0	0	0	0	0	0	0	0	0	0	0	0	0	0	0	0	0	0	0	0	0	0	0	0	mutation-tolerant
DP00864r004	0	0	0	0	0	0	0	0	0	0	0	0	0	0	0	0	0	0	0	0	1	0	0	0	0	mutation-tolerant
DP00873r001;DP00873r002	0	0	0	0	0	0	0	0	0	0	0	0	0	0	0	0	0	0	0	0	1	0	0	0	0	mutation-tolerant
DP00893r004;DP00893r005;DP00893r006	0	0	0	0	0	0	0	0	0	0	0	0	0	0	0	0	0	0	0	0	0	0	0	0	0	mutation-tolerant
DP00893r007;DP00893r008;DP00893r009	0	0	0	0	0	0	0	0	0	0	0	0	0	0	0	0	0	0	0	0	0	0	0	0	0	mutation-tolerant
DP00926r001	0	0	0	0	0	0	0	0	0	0	0	0	0	0	0	0	0	0	0	0	0	0	1	0	0	mutation-tolerant
DP00926r002	0	0	0	0	0	0	0	0	0	0	0	0	1	0	0	0	0	0	0	0	0	0	1	0	0	mutation-tolerant
DP00930r001	0	0	0	0	0	0	0	0	0	0	0	0	0	0	0	0	0	0	0	0	11	1	0	0	4	mutation-tolerant
DP00934r004;DP00934r005	0	0	0	0	0	0	0	0	0	0	0	0	0	0	0	0	0	0	0	0	0	0	0	0	0	mutation-tolerant
DP00934r010	0	0	0	0	0	0	0	0	0	0	0	0	0	0	0	0	0	0	0	0	0	0	0	0	0	mutation-tolerant
DP00934r011	0	0	0	3	0	0	0	0	0	0	0	0	0	0	0	0	0	0	0	0	1	0	0	0	0	mutation-tolerant
DP00949r005;DP00949r006;DP00949r008;DP00949r007	0	0	0	0	0	0	0	0	4	0	0	0	0	0	0	0	0	0	0	0	0	0	0	0	0	mutation-tolerant
DP00949r009;DP00949r010;DP00949r011	0	0	0	0	0	0	0	0	3	0	0	0	0	0	0	0	0	0	0	0	0	0	0	0	0	mutation-tolerant
DP00949r013	0	0	0	0	0	0	0	0	0	0	1	0	0	0	0	0	0	0	0	0	0	0	0	0	0	mutation-tolerant
DP00949r012	0	0	0	0	0	0	0	0	0	0	0	0	1	0	0	0	0	0	0	0	0	0	0	0	0	mutation-tolerant
DP00951r001	0	0	0	0	0	0	0	0	1	0	0	0	1	0	0	0	0	0	0	0	7	2	0	0	0	mutation-tolerant
DP00953r001;DP00953r002	0	0	0	0	0	0	0	0	0	0	0	0	0	0	0	0	0	0	0	0	0	0	0	0	0	mutation-tolerant
DP00959r001;DP00959r002	0	0	0	0	0	0	0	0	3	0	0	0	0	0	0	0	0	0	0	0	4	0	0	0	0	mutation-tolerant
DP01065r001;DP01065r002;DP01065r003	0	0	0	0	0	0	0	0	0	0	0	0	0	0	0	0	0	0	0	0	2	0	0	0	0	mutation-tolerant
DP01068r001;DP01068r002;DP01068r003	0	0	0	0	0	0	0	0	0	0	0	0	0	0	0	0	0	0	0	0	0	0	0	0	0	mutation-tolerant
DP01102r001;DP01102r002;DP01102r003	0	0	0	0	0	0	0	0	0	0	0	0	0	0	0	0	0	0	0	0	0	0	0	0	0	mutation-tolerant
DP01103r001;DP01103r002;DP01103r003	0	0	0	0	0	0	0	0	0	0	0	0	0	1	0	0	0	0	0	0	1	0	0	0	0	mutation-tolerant
DP01103r007;DP01103r008;DP01103r009	0	0	0	0	0	0	0	0	0	1	0	0	0	1	0	0	0	0	0	0	1	0	0	0	0	mutation-tolerant
DP01104r001;DP01104r002	0	0	0	0	0	0	0	0	0	0	0	0	0	1	0	0	0	0	0	0	1	0	0	0	1	mutation-tolerant
DP01106r001;DP01106r002;DP01106r003;DP01106r004	0	0	0	0	0	0	0	0	0	0	0	1	0	1	1	0	0	0	0	0	0	0	0	0	0	mutation-tolerant
DP01106r013	0	0	0	0	0	0	0	0	0	0	0	1	0	1	1	0	0	0	0	0	0	0	0	0	0	mutation-tolerant
DP01109r001;DP01109r002	0	0	0	0	0	0	0	0	2	0	0	0	1	0	0	0	0	0	0	0	15	0	0	0	0	mutation-tolerant
DP01111r001;DP01111r002	0	0	0	0	0	0	0	0	2	0	0	1	0	0	0	0	0	0	0	0	4	0	0	0	0	mutation-tolerant
DP01112r001;DP01112r002	0	0	0	0	0	0	0	0	0	0	0	0	0	0	0	0	0	0	0	0	0	0	0	0	0	mutation-tolerant
DP01114r001;DP01114r002	0	0	0	0	0	0	0	0	0	0	0	0	0	0	0	0	0	0	0	0	5	0	0	0	0	mutation-tolerant
DP01118r001	0	0	0	0	0	0	0	0	0	0	0	0	0	0	0	0	0	0	0	0	5	0	0	0	0	mutation-tolerant
DP01118r002	0	0	0	0	0	0	0	0	0	1	0	0	0	0	0	0	0	0	0	0	0	0	0	0	2	mutation-tolerant
DP01119r001	0	0	0	0	0	0	0	0	1	0	0	0	0	0	0	0	0	0	0	0	5	0	1	0	0	mutation-tolerant
DP01123r001	0	0	0	0	0	0	0	0	1	0	0	0	0	0	0	0	0	0	0	0	2	0	0	0	0	mutation-tolerant
DP01126r001;DP01126r002	0	0	0	0	0	0	0	0	3	0	0	0	0	1	0	0	0	0	0	0	14	1	0	0	0	mutation-tolerant
DP01130r001;DP01130r002	0	0	0	0	0	0	0	0	0	0	0	0	1	0	0	0	0	0	0	0	0	0	0	0	0	mutation-tolerant
DP01131r001;DP01131r002	0	0	0	0	0	0	0	0	1	0	0	0	1	0	0	0	0	0	0	0	1	0	0	0	0	mutation-tolerant
DP01134r001;DP01134r002	0	0	0	0	0	0	0	0	0	0	0	0	0	0	0	0	0	0	0	0	1	0	0	0	0	mutation-tolerant
DP01137r001;DP01137r002	0	4	0	0	0	0	0	0	2	0	0	0	0	0	0	0	0	0	0	0	4	0	0	0	0	mutation-tolerant
DP01149r001;DP01149r003;DP01149r004	0	0	0	0	0	0	0	0	1	0	1	1	0	0	0	0	0	0	0	0	6	0	0	0	0	mutation-tolerant
DP01156r001;DP01156r002	0	0	0	0	0	0	0	0	0	0	0	0	0	0	0	0	0	0	0	0	0	0	0	0	0	mutation-tolerant
DP01157r001;DP01157r002	0	0	0	0	0	0	0	0	0	0	0	0	0	0	0	0	0	0	0	0	3	0	0	0	2	mutation-tolerant
DP01158r001;DP01158r002	0	0	0	0	0	0	0	0	0	0	0	0	0	0	0	0	0	0	0	0	11	0	0	0	3	mutation-tolerant
DP01159r001;DP01159r002	0	0	0	0	0	0	0	0	0	0	0	0	0	0	0	0	0	0	0	0	0	0	0	0	0	mutation-tolerant
DP01162r001;DP01162r002	0	0	0	0	0	0	0	0	0	0	0	0	0	0	0	0	0	0	0	0	0	0	0	0	0	mutation-tolerant
DP01163r001;DP01163r002	0	0	0	0	0	0	0	0	0	1	0	1	0	0	0	0	0	0	0	0	0	0	0	0	0	mutation-tolerant
DP01165r001	0	0	0	0	0	0	0	0	0	0	0	1	0	0	0	0	0	0	0	0	2	0	0	0	0	mutation-tolerant
DP01167r001	0	0	0	0	0	0	0	0	0	0	0	0	0	1	0	0	0	0	0	0	4	0	0	0	0	mutation-tolerant
DP01170r001;DP01170r004	0	0	0	0	0	0	0	0	0	0	0	0	1	0	0	0	0	0	0	0	2	0	0	0	0	mutation-tolerant
DP01172r001;DP01172r002;DP01172r003	0	0	0	0	0	0	0	0	1	0	0	0	1	0	0	0	0	0	0	0	1	0	0	0	0	mutation-tolerant
DP01172r004	0	0	0	0	0	0	0	0	1	0	0	0	1	0	0	0	0	0	0	0	1	0	0	0	0	mutation-tolerant
DP01172r006;DP01172r009;DP01172r010;DP01172r008;DP01172r011	0	0	0	0	0	0	0	0	0	1	0	0	0	0	0	0	0	0	0	0	0	0	0	0	0	mutation-tolerant
DP01173r001;DP01173r003;DP01173r006	0	0	0	2	0	0	0	0	1	0	0	0	0	0	0	0	4	0	0	0	2	0	0	0	0	mutation-tolerant
DP01178r001;DP01178r003;DP01178r006	0	0	0	0	0	0	0	0	2	11	0	3	1	0	0	0	0	0	0	0	24	0	0	0	22	mutation-tolerant
DP01184r001;DP01184r002	0	0	0	0	0	0	0	0	1	0	0	0	1	0	0	0	0	0	0	0	1	0	0	0	0	mutation-tolerant
DP01203r001;DP01203r002	0	0	0	0	0	0	0	0	2	0	0	0	0	1	0	0	0	0	0	0	0	0	0	0	0	mutation-tolerant
DP01206r001;DP01206r002	0	0	0	0	0	0	0	0	0	0	0	0	0	0	0	0	0	0	0	0	0	0	0	0	0	mutation-tolerant
DP01239r002	0	0	0	0	0	0	0	0	3	0	0	0	0	0	0	0	0	0	0	0	0	0	0	0	0	mutation-tolerant
DP01240r001	0	0	0	0	0	0	0	0	0	0	0	0	0	0	0	0	0	0	0	0	1	0	0	0	0	mutation-tolerant
DP01240r002	0	0	0	0	0	0	0	0	0	0	0	0	0	0	0	0	0	0	0	0	7	0	0	0	0	mutation-tolerant
DP01241r001	0	0	0	0	0	0	0	0	0	0	0	0	0	1	0	0	0	0	0	0	9	0	0	0	0	mutation-tolerant
DP01241r002	0	0	0	0	0	0	0	0	0	0	0	0	0	1	0	0	0	0	0	0	9	0	0	0	0	mutation-tolerant
DP01253r001;DP01253r002	0	0	0	0	0	0	0	0	0	0	0	0	0	0	0	0	0	0	0	0	1	0	0	0	0	mutation-tolerant
DP01254r001	0	0	0	0	0	0	0	0	1	0	0	0	1	0	0	0	0	0	0	0	2	0	0	0	1	mutation-tolerant
DP01262r001;DP01262r002	0	0	0	0	0	0	0	0	0	0	0	0	0	0	0	0	0	0	0	0	1	0	0	0	1	mutation-tolerant
DP01262r003	0	0	0	0	0	0	0	0	0	0	0	0	0	0	0	0	0	0	0	0	6	0	0	0	0	mutation-tolerant
DP01269r002	0	0	0	0	0	0	0	0	1	0	0	0	0	0	0	0	0	0	0	0	0	0	0	0	0	mutation-tolerant
DP01277r001	0	0	0	0	0	0	0	0	0	0	0	0	0	0	0	0	0	0	0	0	0	0	0	0	1	mutation-tolerant
DP01280r001;DP01280r002;DP01280r003	0	4	0	9	0	0	0	0	0	0	0	0	0	1	1	0	2	0	0	0	0	0	1	0	0	mutation-tolerant
DP01284r001	0	0	0	0	0	0	0	0	0	0	0	0	0	0	0	0	0	0	0	0	0	0	0	0	0	mutation-tolerant
DP01288r001;DP01288r002	0	0	0	0	0	0	0	0	1	0	0	0	0	0	0	0	0	0	0	0	0	0	0	0	0	mutation-tolerant
DP01292r001	0	0	0	0	0	0	0	0	0	0	0	0	0	1	0	0	0	0	0	0	2	0	0	0	0	mutation-tolerant
DP01292r002	0	0	0	7	0	0	0	0	2	0	0	0	0	1	1	0	0	0	0	0	3	0	0	0	0	mutation-tolerant
DP01293r001;DP01293r003;DP01293r002	0	0	0	0	0	0	0	0	0	0	0	3	0	0	0	0	0	0	0	0	7	0	0	0	0	mutation-tolerant
DP01293r004;DP01293r005;DP01293r006	0	0	0	0	0	0	0	0	0	0	0	1	0	0	0	0	0	0	0	0	2	0	0	0	0	mutation-tolerant
DP01303r001	0	0	0	0	0	0	0	0	2	0	0	0	0	0	0	0	0	0	0	0	1	0	0	0	0	mutation-tolerant
DP01306r001	0	0	0	0	0	0	0	0	0	0	0	0	0	3	3	0	0	0	0	0	0	0	0	0	0	mutation-tolerant
DP01308r001	0	0	0	0	0	0	0	0	0	0	0	0	0	0	0	0	0	0	0	0	0	0	0	0	0	mutation-tolerant
DP01308r002	0	0	0	0	0	0	0	0	5	15	0	0	0	0	0	0	0	0	0	0	1	0	0	0	0	mutation-tolerant
DP01310r003	0	0	0	0	0	0	0	0	2	0	0	0	0	0	0	0	0	0	0	0	0	0	0	0	0	mutation-tolerant
DP01317r001	0	0	0	0	0	0	0	0	1	0	0	0	0	1	0	0	0	0	0	0	0	0	0	0	0	mutation-tolerant
DP01326r001	0	0	0	0	0	0	0	0	0	0	0	0	0	0	0	0	0	0	0	0	0	0	0	0	0	mutation-tolerant
DP01326r004	0	0	0	0	0	0	0	0	0	0	0	0	0	0	0	0	0	0	0	0	0	0	0	0	0	mutation-tolerant
DP01326r005	0	0	0	0	0	0	0	0	0	0	0	0	0	0	0	0	0	0	0	0	0	0	0	0	0	mutation-tolerant
DP01327r001	0	0	0	0	0	0	0	0	0	0	0	0	0	0	0	0	0	0	0	0	0	0	0	0	0	mutation-tolerant
DP01332r001	0	0	0	0	0	0	0	0	1	7	0	0	0	0	0	0	0	0	0	0	0	0	0	0	0	mutation-tolerant
DP01332r002	0	0	0	0	0	0	0	0	1	8	0	0	0	0	0	0	0	0	0	0	3	0	0	0	0	mutation-tolerant
DP01333r001	0	0	0	0	0	0	0	0	1	0	0	0	0	0	0	0	0	0	0	0	0	0	0	0	0	mutation-tolerant
DP01344r001;DP01344r002;DP01344r003	0	0	0	0	0	0	0	0	3	3	0	1	0	0	0	0	0	0	0	0	11	0	0	0	0	mutation-tolerant
DP01347r001;DP01347r002	0	0	0	0	0	0	0	0	0	0	0	1	0	0	0	0	0	0	0	0	7	0	0	0	0	mutation-tolerant
DP01361r001	0	0	0	0	0	0	0	0	0	0	0	0	0	0	0	0	0	0	0	0	7	0	0	0	2	mutation-tolerant
DP01361r002	0	0	0	0	0	0	0	0	1	0	0	0	0	0	0	0	0	0	0	0	0	0	0	0	0	mutation-tolerant
DP01368r001;DP01368r002	0	0	0	0	0	0	0	0	0	0	0	2	0	0	0	0	0	0	0	0	1	0	0	0	0	mutation-tolerant
DP01400r003	0	0	0	4	0	0	0	0	1	0	0	0	0	0	0	0	0	0	0	0	2	0	0	0	0	mutation-tolerant
DP01420r003	0	0	0	0	0	0	0	0	0	0	0	0	0	0	0	0	0	0	0	0	1	0	0	0	0	mutation-tolerant
DP01425r001	0	0	0	0	0	0	0	0	0	0	0	4	0	0	0	0	0	0	0	0	5	0	0	0	2	mutation-tolerant
DP01427r001	0	0	0	0	0	0	0	0	2	0	0	0	0	0	0	0	0	0	0	0	0	0	0	0	0	mutation-tolerant
DP01435r001;DP01435r002;DP01435r006	0	0	0	0	0	0	0	0	0	0	0	0	0	0	0	0	0	0	0	0	1	0	0	0	0	mutation-tolerant
DP01443r003	0	0	0	0	0	0	0	0	0	0	0	0	0	0	0	0	0	0	0	0	1	0	0	0	0	mutation-tolerant
DP01443r004	0	0	0	0	0	0	0	0	0	0	0	0	0	0	0	0	0	0	0	0	1	0	0	0	0	mutation-tolerant
DP01445r001	0	0	0	0	0	0	0	0	0	0	0	0	0	0	0	0	0	0	0	0	14	0	0	0	0	mutation-tolerant
DP01445r002	0	0	0	0	0	0	0	0	0	1	0	0	0	0	0	0	0	0	0	0	1	0	0	0	0	mutation-tolerant
DP01445r003	0	0	0	0	0	0	0	0	0	0	0	0	0	0	0	0	0	0	0	0	14	0	0	0	0	mutation-tolerant
DP01445r004	0	0	0	0	0	0	0	0	0	0	0	0	0	0	0	0	0	0	0	0	1	0	0	0	0	mutation-tolerant
DP01447r001	0	0	0	0	0	0	0	0	0	0	0	0	0	0	0	0	0	0	0	0	2	0	0	0	0	mutation-tolerant
DP01450r001	0	0	0	0	0	0	0	0	1	0	0	0	1	0	0	0	0	0	0	0	2	0	0	0	0	mutation-tolerant
DP01452r001	0	0	0	0	0	0	0	0	0	0	0	0	0	0	0	0	0	0	0	0	1	0	0	0	0	mutation-tolerant
DP01452r002	0	0	0	0	0	0	0	0	0	0	0	0	0	0	0	0	0	0	0	0	1	0	0	0	0	mutation-tolerant
DP01452r003	0	0	0	0	0	0	0	0	0	0	0	0	0	0	0	0	0	0	0	0	4	0	0	0	0	mutation-tolerant
DP01452r004	0	0	0	0	0	0	0	0	0	0	0	0	0	0	0	0	0	0	0	0	1	0	0	0	0	mutation-tolerant
DP01452r006	0	0	0	0	0	0	0	0	0	0	0	0	0	0	0	0	0	0	0	0	4	0	0	0	0	mutation-tolerant
DP01453r001	0	0	0	0	0	0	0	0	0	0	1	0	0	0	0	0	0	0	0	0	2	0	0	0	0	mutation-tolerant
DP01454r001	0	0	0	0	0	0	0	0	0	0	0	0	0	0	0	0	0	0	0	0	0	0	0	0	0	mutation-tolerant
DP01457r001	0	0	0	0	0	0	0	0	0	1	0	0	0	0	0	0	0	0	0	0	0	0	0	0	0	mutation-tolerant
DP01461r001;DP01461r002	0	0	0	2	0	0	0	0	0	0	1	0	0	0	0	0	0	0	0	0	4	0	0	0	0	mutation-tolerant
DP01463r003;DP01463r004	0	0	0	0	0	0	0	0	0	0	0	0	0	0	0	0	0	0	0	0	2	0	0	0	0	mutation-tolerant
DP01463r005;DP01463r006	0	0	0	2	0	0	0	0	0	0	0	0	0	0	0	0	0	0	0	0	8	0	0	0	1	mutation-tolerant
DP01463r007;DP01463r008	0	0	0	0	0	0	0	0	0	0	0	0	0	0	0	0	0	0	0	0	10	0	0	0	0	mutation-tolerant
DP01465r003;DP01465r004;DP01465r005	0	0	0	0	0	0	0	0	0	0	1	0	0	0	0	0	0	0	0	0	0	0	0	0	0	mutation-tolerant
DP01473r001	0	0	0	0	0	0	0	0	0	0	0	0	0	0	0	0	0	0	0	0	2	0	0	0	0	mutation-tolerant
DP01474r001;DP01474r004;DP01474r010;DP01474r002;DP01474r003	0	0	0	2	0	0	0	0	2	0	0	0	0	0	0	0	0	0	0	0	10	0	0	0	3	mutation-tolerant
DP01474r005;DP01474r007;DP01474r006	0	0	0	0	0	0	0	0	1	0	0	1	0	0	0	0	0	0	0	0	14	0	0	0	7	mutation-tolerant
DP01476r001;DP01476r004	0	0	0	0	0	0	0	0	0	5	0	0	0	1	0	0	0	0	0	0	0	0	0	0	0	mutation-tolerant
DP01478r005	0	0	0	0	0	0	0	0	0	0	0	0	0	0	0	0	0	0	0	0	3	0	0	0	2	mutation-tolerant
DP01479r001	0	0	0	0	0	0	0	0	0	0	0	0	0	0	0	0	0	0	0	0	0	0	0	0	0	mutation-tolerant
DP01480r001	1	0	1	0	0	0	0	0	0	0	0	0	0	0	0	0	0	0	0	0	0	0	0	0	0	mutation-tolerant
DP01484r001	0	0	0	0	0	0	0	0	1	0	0	0	0	1	0	0	0	0	0	0	10	0	0	0	0	mutation-tolerant
DP01486r001	0	0	0	1	0	0	0	0	0	0	0	0	1	1	0	0	0	0	0	0	4	0	0	0	0	mutation-tolerant
DP01487r001	0	0	0	0	0	0	0	0	0	0	0	0	1	1	0	0	0	0	0	0	2	0	0	0	0	mutation-tolerant
DP01489r001;DP01489r006;DP01489r003	0	0	0	0	0	0	0	0	0	0	0	1	0	0	0	0	0	0	0	0	4	0	0	0	0	mutation-tolerant
DP01490r001;DP01490r003	0	0	0	0	0	0	0	0	0	0	0	0	0	1	0	0	0	0	0	0	0	0	0	0	0	mutation-tolerant
DP01493r003;DP01493r004	0	0	0	0	0	0	0	0	0	0	0	0	0	0	0	0	0	0	0	0	1	0	0	0	0	mutation-tolerant
DP01508r001;DP01508r002	0	0	0	0	0	0	0	0	0	0	0	0	0	0	0	0	0	0	0	0	1	0	0	0	0	mutation-tolerant
DP01524r001	0	0	0	0	0	0	0	0	0	0	0	0	0	0	0	0	0	0	0	0	2	0	0	0	0	mutation-tolerant
DP01526r006	0	0	0	0	0	0	0	0	0	0	0	0	0	0	0	0	0	0	0	0	1	0	0	0	0	mutation-tolerant
DP01531r001;DP01531r002	0	0	0	0	0	0	0	0	0	0	0	0	0	0	0	0	0	0	0	0	0	0	0	0	0	mutation-tolerant
DP01534r001;DP01534r004	0	0	0	0	0	0	0	0	0	0	0	0	0	0	0	0	0	0	0	0	5	0	0	0	0	mutation-tolerant
DP01540r001	0	0	0	0	0	0	0	0	2	0	0	0	0	0	0	0	0	0	0	0	4	0	2	0	8	mutation-tolerant
DP01542r001;DP01542r003	0	0	0	0	0	0	0	0	4	0	0	3	0	0	0	0	0	0	0	0	10	0	0	0	4	mutation-tolerant
DP01542r007;DP01542r009;DP01542r008	0	0	0	0	0	0	0	0	3	0	0	1	0	0	0	0	0	0	0	0	5	0	0	0	3	mutation-tolerant
DP01542r013;DP01542r014;DP01542r015	0	0	0	0	0	0	0	0	3	0	0	1	0	0	0	0	0	0	0	0	5	0	0	0	3	mutation-tolerant
DP01544r001;DP01544r002	0	0	0	0	0	0	0	0	0	0	0	0	0	0	0	0	0	0	0	0	0	0	0	0	0	mutation-tolerant
DP01547r001;DP01547r002	0	0	0	0	0	0	0	0	0	0	0	0	0	1	0	0	0	0	0	0	0	0	0	0	0	mutation-tolerant
DP01549r001	0	0	0	0	0	0	0	0	0	0	0	0	0	0	0	0	0	0	0	0	0	0	0	0	0	mutation-tolerant
DP01552r001	0	0	0	0	0	0	0	0	0	0	0	0	2	0	0	0	0	0	0	0	0	0	0	0	0	mutation-tolerant
DP01554r001;DP01554r002;DP01554r003	0	0	0	0	0	0	0	0	1	0	0	0	1	0	0	0	0	0	0	0	6	0	0	0	0	mutation-tolerant
DP01556r001;DP01556r002	0	0	0	0	0	0	0	0	0	0	0	0	1	0	0	0	0	0	0	0	0	0	0	0	0	mutation-tolerant
DP01556r004	0	0	0	0	0	0	0	0	0	0	0	0	2	0	0	0	0	0	0	0	0	0	0	0	0	mutation-tolerant
DP01561r001	0	0	0	0	0	0	0	0	0	0	0	0	0	0	0	0	0	0	0	0	0	0	0	0	0	mutation-tolerant
DP01561r004	0	0	0	0	0	0	0	0	0	0	0	0	0	0	0	0	0	0	0	0	0	0	0	0	0	mutation-tolerant
DP01570r001;DP01570r004;DP01570r002;DP01570r003	0	0	0	0	0	0	0	0	0	0	0	0	1	0	0	0	0	0	0	0	5	1	0	0	0	mutation-tolerant
DP01576r001;DP01576r003;DP01576r002	0	0	0	0	0	0	0	0	2	0	0	0	0	0	0	0	0	0	0	0	2	0	0	0	0	mutation-tolerant
DP01588r001	0	0	0	0	0	0	0	0	0	0	0	0	0	1	0	0	0	0	0	0	3	0	0	0	0	mutation-tolerant
DP01590r001;DP01590r005;DP01590r002	0	0	0	0	0	0	0	0	0	0	0	0	1	0	0	0	0	0	0	0	4	0	0	0	0	mutation-tolerant
DP01597r001	0	0	0	0	1	0	0	0	0	0	0	0	0	0	0	0	0	0	0	0	1	0	0	0	0	mutation-tolerant
DP01601r007;DP01601r008	0	0	0	0	0	0	0	0	0	0	0	0	2	0	0	0	0	0	0	0	0	0	0	0	0	mutation-tolerant
DP01602r005	0	0	0	0	0	0	0	0	1	0	0	0	0	1	0	0	0	0	0	0	1	0	0	0	0	mutation-tolerant
DP01608r002	0	0	0	0	0	0	0	0	0	0	0	0	0	0	0	0	0	0	0	0	0	0	1	0	0	mutation-tolerant
DP01613r001;DP01613r002	0	0	0	0	0	0	0	0	0	0	0	0	1	0	0	0	0	0	0	0	2	0	0	0	0	mutation-tolerant
DP01614r001	0	0	0	0	0	0	0	0	0	0	0	0	0	0	0	0	0	0	0	0	2	0	0	0	0	mutation-tolerant
DP01626r001;DP01626r004	0	0	0	0	0	0	0	0	3	0	0	0	0	0	0	0	0	0	0	0	5	0	0	0	0	mutation-tolerant
DP01637r001	0	0	0	0	0	0	0	0	0	0	0	0	0	0	0	0	0	0	0	0	0	0	0	0	0	mutation-tolerant
DP01640r001;DP01640r002	0	0	0	0	0	0	0	0	0	0	0	0	0	0	0	0	0	0	0	0	0	0	0	0	1	mutation-tolerant
DP01643r002;DP01643r003	0	0	0	0	0	0	0	0	0	0	0	0	0	0	0	0	0	0	0	0	0	0	0	0	0	mutation-tolerant
DP01654r004	0	0	0	0	0	0	0	0	0	0	0	0	0	0	0	0	0	0	0	0	0	0	0	0	0	mutation-tolerant
DP01662r002	0	0	0	4	0	0	0	0	0	0	0	0	0	0	0	0	0	0	0	0	2	0	0	0	0	mutation-tolerant
DP01675r001	0	0	0	0	0	0	0	0	1	0	0	1	0	0	0	0	0	0	0	0	3	0	0	0	4	mutation-tolerant
DP01677r001;DP01677r005;DP01677r003	0	0	0	0	0	0	0	0	0	0	0	0	0	0	0	0	1	0	0	0	11	0	0	0	1	mutation-tolerant
DP01730r001	0	0	0	0	0	0	0	0	0	0	0	0	0	1	0	0	0	0	0	0	1	0	0	0	0	mutation-tolerant
DP01731r001	0	0	0	0	0	0	0	0	0	0	0	1	0	0	0	0	0	0	0	0	0	0	0	0	0	mutation-tolerant
DP01736r001	0	0	0	0	0	0	0	0	0	0	0	0	0	0	0	0	0	0	0	0	2	0	0	0	0	mutation-tolerant
DP01738r003;DP01738r004	0	0	0	0	0	0	0	0	0	0	0	0	1	0	0	0	0	0	0	0	0	0	0	0	0	mutation-tolerant
DP01741r001	0	0	0	0	0	0	0	0	0	0	0	0	0	1	0	0	0	0	0	0	0	0	0	0	0	mutation-tolerant
DP01747r001	0	0	0	0	0	0	0	1	1	0	0	0	0	0	0	0	0	0	0	0	1	0	0	0	0	mutation-tolerant
DP01747r002	0	0	0	0	0	0	0	1	1	0	0	0	0	0	0	0	0	0	0	0	1	0	0	0	0	mutation-tolerant
DP01751r001	0	0	0	0	0	0	0	0	0	0	0	0	0	0	0	0	0	0	0	0	1	0	0	0	0	mutation-tolerant
DP01757r001;DP01757r002	0	0	0	0	0	0	0	0	1	0	0	0	0	0	0	0	0	0	0	0	0	0	0	0	0	mutation-tolerant
DP01757r003;DP01757r004	0	0	0	0	0	0	0	0	0	0	0	0	0	0	0	0	0	0	0	0	0	0	0	0	0	mutation-tolerant
DP01757r005;DP01757r006	0	0	0	0	0	0	0	0	1	0	0	0	0	0	0	0	0	0	0	0	0	0	0	0	0	mutation-tolerant
DP01764r001;DP01764r002	0	0	0	1	1	0	0	0	1	0	0	0	0	0	0	0	0	0	0	0	0	0	0	0	0	mutation-tolerant
DP01768r001;DP01768r002	0	0	0	0	0	0	0	0	0	0	0	0	0	0	0	0	0	0	0	0	0	0	0	0	0	mutation-tolerant
DP01769r001;DP01769r002	0	0	0	0	0	0	0	0	0	0	0	0	0	0	1	0	0	0	0	0	0	0	2	0	0	mutation-tolerant
DP01771r001	0	0	0	0	0	0	0	0	0	0	0	0	1	0	0	0	0	0	0	0	0	0	0	0	0	mutation-tolerant
DP01782r001;DP01782r005;DP01782r004	0	0	0	0	0	0	0	0	0	0	0	0	0	0	0	0	0	0	0	0	1	0	0	0	0	mutation-tolerant
DP01784r001;DP01784r002	0	0	0	0	0	0	0	0	0	0	0	0	0	0	0	0	0	0	0	0	0	0	0	0	0	mutation-tolerant
DP01795r001;DP01795r002	0	0	0	0	0	0	0	0	1	0	0	0	0	0	0	0	0	0	0	0	2	0	0	0	0	mutation-tolerant
DP01797r001;DP01797r002	0	0	0	0	0	0	0	0	0	0	0	0	0	0	0	0	0	0	0	0	2	0	0	0	0	mutation-tolerant
DP01797r003;DP01797r004;DP01797r005	0	0	0	0	0	0	0	0	0	0	0	0	0	0	0	0	0	0	0	0	2	0	0	0	0	mutation-tolerant
DP01797r006	0	0	0	0	0	0	0	0	0	0	0	0	0	0	0	0	0	0	0	0	1	0	0	0	0	mutation-tolerant
DP01797r008;DP01797r009;DP01797r010	0	0	0	0	0	0	0	0	1	0	0	0	1	0	0	0	0	0	0	0	3	0	0	0	0	mutation-tolerant
DP01797r011;DP01797r012;DP01797r013	0	0	0	0	0	0	0	0	1	0	0	0	1	0	0	0	0	0	0	0	3	0	0	0	0	mutation-tolerant
DP01797r015	0	0	0	0	0	0	0	0	0	0	0	0	0	0	0	0	0	0	0	0	0	0	0	0	0	mutation-tolerant
DP01797r016	0	0	0	0	0	0	0	0	0	0	0	0	0	0	0	0	0	0	0	0	0	0	0	0	0	mutation-tolerant
DP01799r001;DP01799r002	0	0	0	0	0	0	0	0	0	0	0	0	0	0	0	0	0	0	0	0	0	0	0	0	0	mutation-tolerant
DP01804r001	0	0	0	2	0	0	0	0	1	0	0	0	0	0	0	0	0	0	0	0	14	0	0	0	0	mutation-tolerant
DP01805r001;DP01805r002	0	0	0	0	0	0	0	0	2	0	0	0	0	0	0	0	0	0	0	0	4	0	0	0	0	mutation-tolerant
DP01805r005	0	0	0	0	0	0	0	0	2	0	0	0	0	0	0	0	0	0	0	0	3	0	0	0	0	mutation-tolerant
DP01807r002	0	0	0	0	0	0	0	0	0	0	0	0	0	0	0	0	0	0	0	0	0	0	0	0	0	mutation-tolerant
DP01817r001	0	0	0	0	0	0	0	0	1	0	0	0	0	0	0	0	0	0	0	0	3	0	0	0	0	mutation-tolerant
DP01817r006	0	0	0	0	0	0	0	0	1	0	0	0	0	0	0	0	0	0	0	0	0	0	0	0	0	mutation-tolerant
DP01841r001;DP01841r002	0	0	0	0	0	0	0	0	0	0	0	1	0	2	1	0	0	0	0	0	0	0	0	0	0	mutation-tolerant
DP01848r001;DP01848r004;DP01848r002;DP01848r003	0	0	0	0	0	0	0	0	0	0	0	0	0	0	0	0	0	0	0	0	0	0	0	0	0	mutation-tolerant
DP01861r001	0	0	0	0	0	0	0	0	0	3	0	0	0	0	0	0	0	0	0	0	0	0	0	0	0	mutation-tolerant
DP01863r001	0	0	0	0	0	0	0	0	2	0	0	0	0	0	0	0	0	0	0	0	39	0	0	0	4	mutation-tolerant
DP01863r005;DP01863r006	0	0	0	0	0	0	0	0	2	0	0	0	0	0	0	0	0	0	0	0	25	0	0	0	1	mutation-tolerant
DP01872r001;DP01872r002	0	0	0	0	0	0	0	0	1	0	0	0	0	0	0	0	0	0	0	0	0	0	0	0	0	mutation-tolerant
DP01874r001	0	0	0	0	0	0	0	0	1	0	0	0	0	0	0	0	0	0	0	0	0	0	0	0	0	mutation-tolerant
DP01874r002	0	0	0	0	0	0	0	0	1	0	0	0	1	0	0	0	0	0	0	0	1	0	0	0	0	mutation-tolerant
DP01876r001;DP01876r003	0	0	0	0	3	0	0	0	1	0	0	0	0	0	0	0	0	0	0	0	5	0	0	0	0	mutation-tolerant
DP01880r001;DP01880r002	0	0	0	0	0	0	0	0	2	0	0	3	0	0	0	0	0	0	0	0	8	0	0	0	4	mutation-tolerant
DP01883r001;DP01883r002	0	0	0	0	0	0	0	0	0	0	0	0	0	0	0	0	0	0	0	0	0	0	0	0	0	mutation-tolerant
DP01942r001;DP01942r002;DP01942r003	0	0	0	0	0	0	0	0	0	0	0	0	1	0	0	0	0	0	0	0	1	0	0	0	0	mutation-tolerant
DP01943r001	0	0	0	0	0	0	0	0	0	0	0	0	0	0	0	0	0	0	0	0	2	0	0	0	0	mutation-tolerant
DP01950r001	0	0	0	0	0	0	0	0	0	0	0	0	1	0	0	0	0	0	0	0	2	0	0	0	0	mutation-tolerant
DP01951r004;DP01951r005	0	6	0	0	0	0	0	0	0	1	0	0	0	0	0	0	0	0	0	0	1	0	0	0	0	mutation-tolerant
DP01951r008	0	0	0	0	0	0	0	0	0	0	0	0	0	0	0	0	0	0	0	0	3	0	0	0	1	mutation-tolerant
DP01964r001	0	0	0	0	0	0	0	0	0	0	0	0	0	0	0	0	0	0	0	0	0	0	0	0	0	mutation-tolerant
DP01976r001;DP01976r002	0	0	0	0	0	0	0	0	0	0	0	0	0	0	0	0	0	0	0	0	1	0	0	0	0	mutation-tolerant
DP01977r001;DP01977r002	0	0	0	0	0	0	0	0	1	0	0	0	0	0	0	0	0	0	0	0	15	0	0	0	0	mutation-tolerant
DP01985r001;DP01985r002	0	0	0	0	0	0	0	0	0	0	0	0	0	0	0	0	0	0	0	0	0	0	0	0	0	mutation-tolerant
DP02000r001;DP02000r002;DP02000r004	0	0	0	0	0	0	0	0	0	0	0	0	0	0	0	0	0	0	0	0	8	0	0	0	0	mutation-tolerant
DP02004r001;DP02004r002	0	0	0	0	0	0	0	0	0	0	0	0	0	0	0	0	0	0	0	0	3	0	0	0	3	mutation-tolerant
DP02004r003	0	0	0	0	0	0	0	0	1	0	0	0	0	0	0	0	0	0	0	0	0	0	0	0	0	mutation-tolerant
DP02005r001	0	0	0	0	0	0	0	0	0	0	0	0	0	0	0	0	1	0	0	1	9	0	0	0	0	mutation-tolerant
DP02006r003	0	0	0	0	0	0	0	0	0	0	0	0	0	0	0	0	0	0	0	0	1	0	0	0	0	mutation-tolerant
DP02007r001;DP02007r002	0	0	0	0	0	0	0	0	0	0	0	0	0	0	0	0	0	0	0	0	8	0	0	0	9	mutation-tolerant
DP02009r001	0	0	0	0	0	0	0	0	0	0	0	2	0	0	0	0	0	0	0	0	2	0	0	0	0	mutation-tolerant
DP02010r003	0	0	0	0	0	0	0	0	0	0	0	0	0	0	0	0	0	0	0	1	0	0	1	4	0	mutation-tolerant
DP02027r006	0	0	0	0	0	0	0	0	0	0	0	0	0	0	0	0	0	0	0	0	0	0	0	0	0	mutation-tolerant
DP02027r007;DP02027r008	0	0	0	0	0	0	0	0	0	0	0	0	0	0	0	0	0	0	0	0	0	0	0	0	0	mutation-tolerant
DP02034r001	0	0	0	0	1	0	0	0	0	0	0	0	0	0	0	0	0	0	0	0	7	0	0	0	2	mutation-tolerant
DP02072r001	0	0	0	0	0	0	0	0	1	0	0	0	0	0	0	0	0	0	0	0	0	0	0	0	0	mutation-tolerant
DP02075r001	0	0	0	0	0	0	0	0	0	0	0	0	0	0	0	0	0	1	0	1	0	0	3	0	0	mutation-tolerant
DP02094r001;DP02094r002	0	0	0	0	0	0	0	0	1	0	0	0	0	0	0	0	0	0	0	0	5	0	0	0	0	mutation-tolerant
DP02123r001	0	0	0	0	0	0	0	0	1	0	0	0	0	0	0	0	0	0	0	0	0	0	0	0	0	mutation-tolerant
DP02126r001;DP02126r003;DP02126r002	0	0	0	0	0	0	0	0	0	0	0	0	0	0	0	0	0	0	0	0	2	0	0	0	0	mutation-tolerant
DP02142r001	0	0	0	0	0	0	0	0	0	0	0	0	0	0	0	0	0	0	0	0	1	0	0	0	0	mutation-tolerant
DP02162r001	0	0	0	0	0	0	0	0	0	0	0	0	2	0	0	0	0	0	0	0	0	0	0	0	0	mutation-tolerant
DP02167r003	0	0	0	0	0	0	0	0	0	0	0	0	0	0	0	0	0	0	0	0	0	0	0	0	0	mutation-tolerant
DP02171r001	0	0	0	0	0	0	0	0	0	0	0	0	0	0	0	0	0	0	0	0	1	0	0	0	0	mutation-tolerant
DP02191r001	0	0	0	0	0	0	0	0	0	0	0	0	0	0	0	0	0	0	0	0	1	0	0	0	0	mutation-tolerant
DP02206r001	0	1	0	5	0	0	0	0	0	0	0	0	0	0	0	0	25	0	0	0	0	0	0	0	0	mutation-tolerant
DP02206r002	0	1	0	3	0	0	0	0	0	0	0	0	0	0	0	0	22	0	0	0	0	0	0	0	0	mutation-tolerant
DP02207r001	0	0	0	0	0	0	0	0	2	0	0	0	0	0	0	0	0	0	0	0	2	0	0	0	2	mutation-tolerant
DP02210r001	0	0	0	0	0	0	0	0	0	0	0	0	0	4	3	0	0	0	0	0	0	0	0	0	0	mutation-tolerant
DP02224r001	0	0	0	0	0	0	1	0	0	0	0	0	0	0	0	0	0	0	0	0	1	0	0	0	1	mutation-tolerant
DP02233r001;DP02233r002	0	0	0	0	0	0	0	0	0	0	0	0	0	0	0	0	0	0	0	0	6	0	0	0	9	mutation-tolerant
DP02253r001;DP02253r002	0	0	0	0	0	0	0	0	1	0	0	0	1	0	0	0	0	0	0	0	0	0	0	0	0	mutation-tolerant
DP02262r001;DP02262r002;DP02262r003	0	0	0	0	0	0	0	0	0	0	0	1	0	0	0	0	0	0	0	0	0	0	0	0	0	mutation-tolerant
DP02269r003	0	0	0	0	0	0	0	0	1	0	1	0	0	0	0	0	0	0	0	0	2	0	0	2	1	mutation-tolerant
DP02269r004	0	0	0	0	0	0	0	0	0	0	0	0	0	0	0	0	0	0	0	0	2	0	0	0	0	mutation-tolerant
DP02292r001;DP02292r002	0	0	0	0	0	0	0	0	0	0	0	0	1	0	0	0	0	0	0	0	6	0	0	0	0	mutation-tolerant
DP02304r001;DP02304r002	0	0	0	0	0	0	0	0	0	0	0	0	0	0	0	0	0	0	0	0	2	0	0	0	0	mutation-tolerant
DP02306r002	0	0	0	0	0	0	0	0	1	0	0	0	0	0	0	0	0	0	0	0	0	0	0	0	0	mutation-tolerant
DP02309r001;DP02309r002	0	0	0	0	0	0	0	0	0	0	0	0	1	0	0	0	0	0	0	0	0	0	0	0	0	mutation-tolerant
DP02316r001;DP02316r002	0	0	0	0	0	0	0	0	1	0	0	0	0	0	0	0	0	0	0	0	8	0	0	0	0	mutation-tolerant
DP02316r003	0	0	0	0	0	0	0	0	2	0	1	0	0	0	0	0	0	0	0	0	2	0	0	0	0	mutation-tolerant
DP02327r002;DP02327r003;DP02327r007;DP02327r005;DP02327r006	0	0	0	0	0	0	0	0	0	0	0	0	0	0	0	0	0	0	0	0	0	0	0	0	0	mutation-tolerant
DP02332r001;DP02332r002	0	0	0	0	0	0	0	0	0	0	0	0	0	0	0	0	0	0	0	0	4	0	0	0	0	mutation-tolerant
DP02333r001;DP02333r002	0	0	0	0	0	0	0	0	1	0	0	0	0	0	0	0	0	0	0	0	5	0	0	0	0	mutation-tolerant
DP02338r001	0	0	0	0	0	0	0	0	0	0	0	0	0	0	0	0	0	0	0	0	1	0	0	0	0	mutation-tolerant
DP00011r006;DP00011r007	0	0	0	0	0	2	0	0	0	0	0	0	0	0	0	0	0	0	0	0	0	0	0	0	0	mutation-tolerant
DP00054r001	0	0	0	0	0	0	0	0	0	0	0	0	0	0	0	0	0	0	0	0	1	0	0	0	0	mutation-tolerant
DP00075r007	0	0	0	0	0	0	0	0	0	0	0	0	0	0	0	0	0	0	0	0	0	0	0	0	1	mutation-tolerant
DP00086r009;DP00086r010;DP00086r012;DP00086r011	0	0	0	0	0	0	0	0	7	0	0	3	0	0	0	0	0	0	0	0	7	0	0	0	1	mutation-tolerant
DP00156r005;DP00156r006	0	0	0	0	0	0	0	0	0	0	0	0	0	0	0	0	0	0	0	0	1	0	0	0	0	mutation-tolerant
DP00184r004;DP00184r006;DP00184r005	0	0	0	0	1	0	1	0	1	0	0	0	0	0	0	0	0	0	0	0	0	0	0	0	0	mutation-tolerant
DP00200r001	0	0	0	0	0	0	0	0	0	0	0	0	3	1	0	0	0	0	0	0	8	0	0	0	0	mutation-tolerant
DP00238r001;DP00238r005;DP00238r002;DP00238r003	0	0	0	0	0	0	0	0	1	0	0	0	1	0	0	0	0	0	0	0	30	0	0	0	13	mutation-tolerant
DP00320r001	0	0	0	2	0	0	0	0	0	0	0	0	0	0	0	0	0	0	0	0	0	0	0	0	0	mutation-tolerant
DP00322r001	0	0	0	0	0	0	0	0	0	0	0	0	0	0	0	0	0	0	0	0	0	0	0	0	0	mutation-tolerant
DP00356r005;DP00356r006;DP00356r008;DP00356r007	0	0	0	0	0	0	0	0	0	0	0	0	0	0	0	0	0	0	0	0	0	0	0	0	0	mutation-tolerant
DP00358r001;DP00358r003;DP00358r002	0	0	0	0	0	0	0	0	0	0	0	1	0	0	0	0	0	0	0	0	2	0	0	0	0	mutation-tolerant
DP00793r002;DP00793r004;DP00793r003	0	0	0	0	0	0	0	0	0	0	0	0	0	0	0	0	0	0	0	0	2	0	0	0	0	mutation-tolerant
DP00794r001	0	0	0	0	0	0	0	0	0	0	0	0	0	0	0	0	0	0	0	0	0	0	0	0	0	mutation-tolerant
DP00912r001	0	0	0	0	0	0	0	0	0	0	0	0	0	0	0	0	0	0	0	0	0	0	0	0	0	mutation-tolerant
DP00941r003	0	0	0	0	0	0	0	0	2	0	0	0	0	0	0	0	0	0	0	0	0	0	0	0	0	mutation-tolerant
DP01108r001;DP01108r002	0	0	0	0	0	0	0	0	1	0	0	0	0	0	0	0	0	0	0	0	2	0	0	0	0	mutation-tolerant
DP01110r001;DP01110r002	0	0	0	0	0	0	0	0	1	12	0	0	2	0	0	0	0	0	0	0	0	0	0	0	0	mutation-tolerant
DP01319r001;DP01319r002	0	0	0	0	0	0	0	0	0	0	0	0	0	0	0	0	0	0	0	0	3	0	0	0	0	mutation-tolerant
DP01434r001	0	0	0	0	0	0	0	0	0	0	0	0	0	1	0	0	0	0	0	0	0	0	0	0	0	mutation-tolerant
DP01478r006	0	0	0	0	0	0	0	0	0	0	0	0	0	0	0	0	0	0	0	0	0	0	0	0	0	mutation-tolerant
DP01564r001	0	0	0	0	0	0	0	0	0	0	0	0	1	0	0	0	0	0	0	0	1	0	0	0	1	mutation-tolerant
DP01603r001	0	0	0	0	0	0	0	0	0	0	0	1	0	0	0	0	0	0	0	0	0	0	0	0	0	mutation-tolerant
DP01603r002;DP01603r003	0	0	0	0	0	0	0	0	0	0	0	1	0	0	0	0	0	0	0	0	0	0	0	0	0	mutation-tolerant
DP01603r004;DP01603r005	0	0	0	0	0	0	0	0	0	0	0	1	0	0	0	0	0	0	0	0	0	0	0	0	0	mutation-tolerant
DP01613r003;DP01613r004;DP01613r005	0	0	0	0	0	0	0	0	0	0	0	0	1	0	0	0	0	0	0	0	2	0	0	0	0	mutation-tolerant
DP01622r001	0	0	0	0	0	0	0	0	0	0	0	0	0	0	0	0	0	0	0	0	1	0	0	0	0	mutation-tolerant
DP01641r003;DP01641r004	0	0	0	0	0	0	0	0	1	0	0	0	0	0	0	0	0	0	0	0	7	0	0	0	0	mutation-tolerant
DP01641r005;DP01641r006	0	0	0	0	0	0	0	0	1	0	0	0	0	0	0	0	0	0	0	0	3	0	0	0	0	mutation-tolerant
DP01773r002	0	0	0	0	0	0	0	0	0	0	0	0	0	0	0	0	0	0	0	0	0	0	0	0	0	mutation-tolerant
DP01938r001	0	0	0	0	0	0	0	0	0	0	0	0	0	0	0	0	0	0	0	1	0	0	0	0	0	mutation-tolerant
DP02231r001	0	0	0	0	1	0	0	0	0	0	0	0	0	0	0	0	0	0	0	0	0	0	0	0	0	mutation-tolerant
DP02251r001;DP02251r002	0	0	0	0	0	0	0	0	0	0	0	0	0	0	0	0	0	0	0	0	2	0	0	0	0	mutation-tolerant
DP00004r001;DP00004r002	0	0	0	0	0	0	0	0	0	0	0	0	0	0	0	0	0	0	0	0	0	0	0	0	0	mutation-tolerant
DP00028r007;DP00028r008	0	0	0	0	0	0	0	0	0	0	0	1	0	0	0	0	0	0	0	0	3	0	0	0	0	mutation-tolerant
DP00073r001;DP00073r002;DP00073r004;DP00073r003	0	0	0	0	0	0	0	0	0	0	0	0	0	0	0	0	0	0	0	0	0	0	0	0	0	mutation-tolerant
DP00154r002	0	0	0	0	0	0	0	0	0	0	0	0	0	0	0	0	0	0	0	0	1	0	0	0	0	mutation-tolerant
DP00154r006	0	0	0	0	0	0	0	0	0	0	0	0	0	0	0	0	0	0	0	0	1	0	0	0	0	mutation-tolerant
DP00162r001;DP00162r002	0	0	0	0	0	0	0	0	0	0	0	0	0	1	0	0	0	0	0	0	1	0	0	0	0	mutation-tolerant
DP00321r004	0	3	0	0	0	0	0	0	0	0	0	0	0	0	0	0	0	0	0	0	0	0	0	0	0	mutation-tolerant
DP00321r008	0	1	1	0	0	0	0	0	0	0	0	0	0	0	0	0	0	0	0	0	3	0	0	0	0	mutation-tolerant
DP00363r001;DP00363r002;DP00363r003	0	0	0	0	0	0	0	0	0	0	0	0	0	0	0	0	0	0	0	0	0	0	0	0	0	mutation-tolerant
DP00393r001	0	0	1	0	0	0	0	0	0	0	0	0	0	0	0	0	0	0	0	0	3	0	0	0	0	mutation-tolerant
DP00443r004;DP00443r005;DP00443r006	0	0	0	0	0	0	0	0	0	0	0	0	0	0	0	0	0	0	0	0	0	0	0	0	0	mutation-tolerant
DP00524r004	0	0	0	0	0	0	0	0	0	0	0	0	1	1	0	0	0	0	0	0	0	0	0	0	0	mutation-tolerant
DP00562r002	0	0	0	0	0	0	0	0	0	0	0	0	0	0	0	0	0	0	0	0	0	0	0	0	0	mutation-tolerant
DP00641r001;DP00641r002;DP00641r003	0	0	0	0	0	0	0	0	0	0	0	0	0	0	0	0	0	0	0	1	0	0	0	0	0	mutation-tolerant
DP00696r002	0	0	0	0	0	0	0	0	0	0	0	0	0	0	0	0	0	0	0	0	0	0	0	0	0	mutation-tolerant
DP00757r001	0	0	0	0	0	0	0	0	0	0	0	0	1	0	0	0	0	0	0	0	0	0	0	0	0	mutation-tolerant
DP00846r002	0	0	0	0	0	0	0	0	1	0	0	0	0	0	0	0	0	0	0	0	0	0	0	0	0	mutation-tolerant
DP00865r002;DP00865r003	0	0	0	0	0	0	0	0	0	0	0	0	0	0	0	0	0	0	0	0	0	0	0	0	0	mutation-tolerant
DP00887r001	0	0	0	0	0	0	0	0	0	0	0	0	0	0	0	0	0	0	0	0	0	0	0	0	0	mutation-tolerant
DP00887r002	0	0	0	0	0	0	0	0	1	0	0	0	0	0	0	0	0	0	0	0	0	0	0	0	0	mutation-tolerant
DP00969r005;DP00969r006;DP00969r008;DP00969r007	0	0	0	0	0	0	0	0	0	0	0	0	1	0	0	0	0	0	0	0	0	0	0	0	0	mutation-tolerant
DP01248r001;DP01248r002	0	0	0	0	0	0	0	0	0	0	0	0	1	1	0	0	0	0	0	0	1	0	0	0	0	mutation-tolerant
DP01268r001	0	0	0	0	0	0	0	0	0	0	0	0	0	0	0	0	0	0	0	0	0	0	0	0	1	mutation-tolerant
DP01443r005	0	0	0	0	0	0	0	0	0	2	0	0	0	0	0	0	0	0	0	0	0	0	0	0	0	mutation-tolerant
DP01458r001	0	0	0	0	0	0	0	0	0	0	0	0	0	0	0	0	0	0	0	0	0	0	0	0	0	mutation-tolerant
DP01479r004	0	0	0	0	0	0	0	0	0	2	0	0	0	0	0	0	0	0	0	0	0	0	0	0	0	mutation-tolerant
DP01517r001;DP01517r002	0	0	0	0	0	0	0	0	0	0	0	0	1	0	0	0	0	0	0	0	0	0	0	0	0	mutation-tolerant
DP01602r001;DP01602r004;DP01602r002;DP01602r003	0	0	0	0	0	0	0	0	1	0	0	0	0	1	0	0	0	0	0	0	0	0	0	0	0	mutation-tolerant
DP01662r001	0	0	0	0	0	0	0	0	0	0	0	0	0	0	0	0	0	0	0	0	1	0	0	0	0	mutation-tolerant
DP01796r001;DP01796r003;DP01796r002;DP01796r006	0	0	0	0	0	0	0	0	0	0	0	0	0	0	0	0	0	0	0	0	0	0	0	0	0	mutation-tolerant
DP01967r001;DP01967r003;DP01967r004;DP01967r002	0	0	0	0	0	0	0	0	0	0	0	0	0	0	0	0	0	0	0	0	0	0	0	0	0	mutation-tolerant
DP02010r002	0	0	0	0	0	0	0	0	0	0	0	0	0	0	0	0	0	0	0	0	0	0	0	0	0	mutation-tolerant
DP02294r001	0	0	0	0	0	0	0	0	0	0	0	0	0	0	0	0	0	0	0	0	2	0	0	0	4	mutation-tolerant
DP02294r002	0	0	0	0	0	0	0	0	0	0	0	0	0	0	0	0	0	0	0	0	2	0	0	0	4	mutation-tolerant
DP00152r004;DP00152r005;DP00152r006	0	0	0	0	0	0	0	0	1	0	1	0	0	0	0	0	0	0	0	0	0	0	0	0	1	mutation-tolerant
DP00152r007	0	0	0	0	0	0	0	0	1	0	1	0	0	0	0	0	0	0	0	0	0	0	0	0	0	mutation-tolerant
DP00327r001	0	0	0	0	0	0	0	0	0	0	0	0	0	0	0	0	0	0	0	0	0	0	0	0	0	mutation-tolerant
DP00616r001;DP00616r002	0	0	0	0	0	0	0	0	5	0	0	0	1	0	0	0	1	0	0	0	0	0	0	2	0	mutation-tolerant
DP01193r001	0	0	0	0	0	0	0	0	0	0	0	0	0	0	0	0	0	0	0	0	0	0	0	0	0	mutation-tolerant
DP01239r001	0	0	0	0	0	0	0	0	2	0	0	0	0	0	0	0	0	0	0	0	0	0	0	0	0	mutation-tolerant
DP01255r001	0	0	0	0	0	0	0	0	0	0	0	0	0	0	0	0	0	0	0	0	0	0	0	0	0	mutation-tolerant
DP01310r001;DP01310r002	0	0	0	0	0	0	0	0	2	0	0	0	0	0	0	0	0	0	0	0	0	0	0	0	0	mutation-tolerant
DP01446r001	0	0	0	0	0	0	0	0	0	0	0	0	0	0	0	0	0	0	0	0	0	0	0	0	0	mutation-tolerant
DP01542r004;DP01542r005;DP01542r006	0	0	0	0	1	0	0	0	0	0	0	0	0	0	0	0	0	0	0	0	0	0	0	0	0	mutation-tolerant
DP01724r003;DP01724r004	0	0	0	0	1	0	0	0	0	0	0	0	1	0	0	0	0	0	0	0	0	0	0	0	0	mutation-tolerant
DP01773r001	0	0	0	0	0	0	0	0	0	0	0	0	0	0	0	0	0	0	0	0	0	0	0	0	0	mutation-tolerant
DP01884r001	0	0	0	0	0	0	0	0	0	0	0	0	0	0	0	0	0	0	0	0	0	0	0	0	0	mutation-tolerant
DP01951r001;DP01951r002;DP01951r003	0	0	0	0	0	0	0	0	0	0	0	0	0	0	0	0	0	0	0	0	2	0	0	0	0	mutation-tolerant
DP01974r001	0	0	1	0	0	0	0	0	1	0	0	0	0	0	0	0	0	0	0	0	0	0	0	0	0	mutation-tolerant
DP02010r001	0	0	0	0	0	0	0	0	0	0	0	0	0	0	0	0	0	0	0	1	0	0	0	0	0	mutation-tolerant
DP02096r001	0	0	0	0	0	0	0	0	0	0	0	0	0	0	0	0	0	0	0	0	0	0	0	0	0	mutation-tolerant
DP02150r001	0	0	0	0	0	0	0	0	0	0	0	0	0	0	0	0	0	0	0	0	0	0	0	0	0	mutation-tolerant
DP02150r002	0	0	0	0	0	0	0	0	0	0	0	0	0	0	0	0	0	0	0	0	0	0	0	0	0	mutation-tolerant
DP02327r008;DP02327r009	0	0	0	0	0	0	0	0	0	0	0	0	0	0	0	0	0	0	0	0	0	0	0	0	0	mutation-tolerant
