# Supplementary material for: Characterization of intrinsically disordered regions in proteins informed by human genetic diversity
Source: PLoS Comput Biol. 2022 Mar 11;18(3):e1009911. doi: 10.1371/journal.pcbi.1009911 (PMC8942211; doi:10.1371/journal.pcbi.1009911)
Supplement: S8 Table — Out of 561 intrinsically disordered proteins (IDPs) studied in this work, 143 proteins had at least one short linear motif (total count = 237) according to the UniProt database (referred to as UniProt feature: “motif”). 68 out of these 237 UniProt-annotated motifs are recorded in the ELM resource, where they are grouped into different “ELM types” based on their function. For each of these 68 motifs, the table lists the UniProt feature description, UniProt identifier, gene name, ELM accession, identifier, type, and the start/end position of the motif as recorded in ELM. Additionally, we report the Gene Ontology terms for each motif as available in the ELM resource. The possible ELM types are: LIG—ligand sites, DOC—docking sites, TRG—subcellular targeting sites, DEG—degradation sites, and MOD—PTM sites. The proportion of motifs in different ELM types and GO terms are shown in S6 Fig. (XLSX) [file pcbi.1009911.s015.xlsx]

## Sheet: unique_motif_ELMid_pair_goterms
S7 Table. List of UniProt feature "motif" (n = 68) in disordered regions (IDRs) that were found in the Eukaryotic Linear Motif (ELM) resource. Out of 561 intrinsically disordered proteins (IDPs) studied in this work, 143 proteins had at least one short linear motif (total count = 237) according to the UniProt database (referred to as UniProt feature: “motif”). 68 out of these 237 UniProt-annotate…
			ELM annotation
UniProt feature: motif	UniProt ID	Gene name	ELM accession	ELM identifier	ELM type	ELM (start:stop)	GO terms
R722-P728: SH3-binding	O14672	ADAM10	ELMI002078	TRG_ER_diArg_1	TRG	723:725	GO:0016022, GO:0005791, GO:0012508, GO:0005554, GO:0045047, GO:0006605, GO:0006890, GO:0005789, GO:0006621, GO:0012507, GO:0005829, GO:0030176
S2803-P2806: Microtubule tip localization signal	P25054	APC	ELMI001285	LIG_SxIP_EBH_1	LIG	2801:2811	GO:0007018, GO:0000226, GO:0007017, GO:0005829, GO:0030951, GO:0051010, GO:0031535, GO:0031109, GO:0005874, GO:0032886, GO:0031122
N759-Y762: NPXY motif contains endocytosis signal	P05067	APP	ELMI001555	LIG_PTB_Apo_2	LIG	756:763	GO:0051425, GO:0030334, GO:0007155, GO:0016044, GO:0009898, GO:0016023, GO:0005829, GO:0019904, GO:0043235, GO:0005515, GO:0008305, GO:0007169
N759-Y762: NPXY motif contains endocytosis signal	P05067	APP	ELMI002125	LIG_SH2_GRB2like	LIG	757:760	GO:0031295, GO:0018108, GO:0070851, GO:0008284, GO:0042169, GO:0005070, GO:0007165, GO:0005769, GO:0008283, GO:0005069, GO:0050852, GO:0005515, GO:0005829, GO:0007169
F444-I447: LIR	O75143	ATG13	ELMI004455	LIG_LIR_Gen_1	LIG	443:452	GO:0006914, GO:0098560, GO:0000045, GO:0005515, GO:0005829
A20-E29: Tankyrase-binding motif	O15169	AXIN1	ELMI002058	DOC_ANK_TNKS_1	DOC	21:28	GO:0001309, GO:0030877, GO:0000922, GO:0070212, GO:0035145, GO:2000060, GO:0006275, GO:0005634, GO:0071532, GO:0000781, GO:0005515, GO:0005829
T108-S127: BH3	Q14457	BECN1	ELMI003185	LIG_BH_BH3_1	LIG	108:124	GO:0097136, GO:0032592, GO:0001844, GO:0043065, GO:0090200, GO:0097345, GO:0031625, GO:0005789, GO:0097193, GO:0048102, GO:0032464, GO:0019725, GO:0046982, GO:0019048, GO:0051400, GO:0005515, GO:0005829
K414-L417: Prevents secretion from ER	P27797	CALR	ELMI000013	TRG_ER_KDEL_1	TRG	414:417	GO:0005783, GO:0016022, GO:0005791, GO:0005794, GO:0045047, GO:0006605, GO:0005102, GO:0006890, GO:0006621, GO:0005788, GO:0005796
R140-P164: PIP-box K+4 motif	P38936	CDKN1A	ELMI002426	MOD_PKB_1	MOD	140:148	GO:0005634, GO:0005829
R140-P164: PIP-box K+4 motif	P38936	CDKN1A	ELMI002426	MOD_PKB_1	MOD	140:148	GO:0005634, GO:0005829
R140-P164: PIP-box K+4 motif	P38936	CDKN1A	ELMI002172	TRG_NLS_Bipartite_1	TRG	142:158	GO:0005643, GO:0042564, GO:0006606, GO:0006607, GO:0008139, GO:0006913, GO:0005634, GO:0005515
R140-P164: PIP-box K+4 motif	P38936	CDKN1A	ELMI000791	LIG_PCNA_PIPBox_1	LIG	144:153	GO:0006281, GO:0006306, GO:0006260, GO:0003886, GO:0005634, GO:0003887, GO:0043596, GO:0003684
R140-P164: PIP-box K+4 motif	P38936	CDKN1A	ELMI001943	DEG_CRL4_CDT2_1	DEG	145:157	GO:0005717, GO:0000209, GO:2000001, GO:0005634, GO:0006511, GO:0004842, GO:0005515, GO:0000082, GO:0080008
R140-P164: PIP-box K+4 motif	P38936	CDKN1A	ELMI001943	DEG_CRL4_CDT2_1	DEG	145:157	GO:0005717, GO:0000209, GO:2000001, GO:0005634, GO:0006511, GO:0004842, GO:0005515, GO:0000082, GO:0080008
R140-P164: PIP-box K+4 motif	P38936	CDKN1A	ELMI002172	TRG_NLS_Bipartite_1	TRG	142:158	GO:0005643, GO:0042564, GO:0006606, GO:0006607, GO:0008139, GO:0006913, GO:0005634, GO:0005515
K141-R156: Nuclear localization signal	P38936	CDKN1A	ELMI002426	MOD_PKB_1	MOD	140:148	GO:0005634, GO:0005829
K141-R156: Nuclear localization signal	P38936	CDKN1A	ELMI002172	TRG_NLS_Bipartite_1	TRG	142:158	GO:0005643, GO:0042564, GO:0006606, GO:0006607, GO:0008139, GO:0006913, GO:0005634, GO:0005515
K141-R156: Nuclear localization signal	P38936	CDKN1A	ELMI000791	LIG_PCNA_PIPBox_1	LIG	144:153	GO:0006281, GO:0006306, GO:0006260, GO:0003886, GO:0005634, GO:0003887, GO:0043596, GO:0003684
K141-R156: Nuclear localization signal	P38936	CDKN1A	ELMI001943	DEG_CRL4_CDT2_1	DEG	145:157	GO:0005717, GO:0000209, GO:2000001, GO:0005634, GO:0006511, GO:0004842, GO:0005515, GO:0000082, GO:0080008
K153-R169: Nuclear localization signal	P46527	CDKN1B	ELMI002425	MOD_PKB_1	MOD	152:160	GO:0005634, GO:0005829
K278-R281: Nuclear localization signal	P49918	CDKN1C	ELMI002104	DEG_CRL4_CDT2_1	DEG	270:282	GO:0005717, GO:0000209, GO:2000001, GO:0005634, GO:0006511, GO:0004842, GO:0005515, GO:0000082, GO:0080008
M1-P23: PIP-box K+4 motif	Q9H211	CDT1	ELMI001942	DEG_CRL4_CDT2_1	DEG	4:15	GO:0005717, GO:0000209, GO:2000001, GO:0005634, GO:0006511, GO:0004842, GO:0005515, GO:0000082, GO:0080008
T1478-L1480: PDZ-binding	P13569	CFTR	ELMI002120	LIG_PDZ_Class_1	LIG	1475:1480	GO:0005515, GO:0009898, GO:0007165, GO:0019904, GO:0005829, GO:0030165
E496-F511: TBM	Q9H816	DCLRE1B	ELMI001229	LIG_TRFH_1	LIG	504:508	GO:0000723, GO:0005696, GO:0005634, GO:0000781, GO:0051972, GO:0019904
Y54-M60: YXXXXLphi motif	Q13541	EIF4EBP1	ELMI002096	LIG_eIF4E_1	LIG	54:60	GO:0006417, GO:0005515, GO:0005829, GO:0003743
F114-I118: TOS motif	Q13541	EIF4EBP1	ELMI001211	DOC_WD40_RPTOR_TOS_1	DOC	114:118	GO:0006445, GO:0005515, GO:0005829, GO:0016049
Y54-L60: YXXXXLphi motif	Q13542	EIF4EBP2	ELMI002097	LIG_eIF4E_1	LIG	54:60	GO:0006417, GO:0005515, GO:0005829, GO:0003743
F116-I120: TOS motif	Q13542	EIF4EBP2	ELMI001212	DOC_WD40_RPTOR_TOS_1	DOC	116:120	GO:0006445, GO:0005515, GO:0005829, GO:0016049
D358-M362: Autoinhibitory	Q9UJY5	GGA1	ELMI000503	TRG_LysEnd_GGAAcLL_2	TRG	355:362	GO:0006605, GO:0042802, GO:0005515, GO:0005829, GO:0006886
K651-L654: Prevents secretion from ER	P11021	HSPA5	ELMI000006	TRG_ER_KDEL_1	TRG	651:654	GO:0005783, GO:0016022, GO:0005791, GO:0005794, GO:0045047, GO:0006605, GO:0005102, GO:0006890, GO:0006621, GO:0005788, GO:0005796
R286-D288: Cell attachment site	P21815	IBSP	ELMI000120	LIG_Integrin_RGD_1	LIG	286:288	GO:0005178, GO:0005576, GO:0007155, GO:0005194, GO:0008305
F823-Y828: NPXY motif	P01130	LDLR	ELMI001564	LIG_PTB_Apo_2	LIG	822:829	GO:0051425, GO:0030334, GO:0007155, GO:0016044, GO:0009898, GO:0016023, GO:0005829, GO:0019904, GO:0043235, GO:0005515, GO:0008305, GO:0007169
L641-L645: LXXLL motif 1	Q15596	NCOA2	ELMI000782	LIG_NRBOX	LIG	640:646	GO:0045941, GO:0003713, GO:0045449, GO:0008134, GO:0005634, GO:0003712
L690-L694: LXXLL motif 2	Q15596	NCOA2	ELMI000783	LIG_NRBOX	LIG	689:695	GO:0045941, GO:0003713, GO:0045449, GO:0008134, GO:0005634, GO:0003712
L745-L749: LXXLL motif 3	Q15596	NCOA2	ELMI000784	LIG_NRBOX	LIG	744:750	GO:0045941, GO:0003713, GO:0045449, GO:0008134, GO:0005634, GO:0003712
K265-K267: Nuclear localization signal	O95644	NFATC1	ELMI002148	MOD_PKA_1	MOD	266:272	GO:0005952, GO:0019933, GO:0010737, GO:0005634, GO:0005829
H30-S36: Destruction motif	P25963	NFKBIA	ELMI001303	DEG_SCF_TRCP1_1	DEG	31-36	GO:0051301, GO:0005654, GO:0006281, GO:0005694, GO:0031396, GO:0004840, GO:0007094, GO:0007346, GO:0005634, GO:0006511, GO:0004842, GO:0005515, GO:0005829
E358-E364: FFAT	P22059	OSBP	ELMI003567	TRG_ER_FFAT_1	TRG	356:364	GO:0042406, GO:0031902, GO:0005886, GO:0045047, GO:0044232, GO:0031316, GO:0005515, GO:0005829
E68-N72: B302/SPRY domain-binding motif	Q96IZ0	PAWR	ELMI002205	LIG_SPRY_1	LIG	68:73	GO:0000151, GO:0001960, GO:0035556, GO:0005515, GO:0005829
Q62-S72: PIP-box	Q15004	PCLAF	ELMI003910	LIG_PCNA_PIPBox_1	LIG	62:71	GO:0006281, GO:0006306, GO:0006260, GO:0003886, GO:0005634, GO:0003887, GO:0043596, GO:0003684
P118-K123: Antp-type hexapeptide	P52945	PDX1	ELMI000764	LIG_HOMEOBOX	LIG	119:122	GO:0009790, GO:0007389, GO:0030528, GO:0005634
R337-L340: D-box that targets the protein for proteasomal degradation in anaphase	P53350	PLK1	ELMI001004	DEG_APCC_DBOX_1	DEG	336:344	GO:0043161, GO:0000074, GO:0005634, GO:0019904, GO:0005829
L144-L148: LXXLL motif	Q9UBK2	PPARGC1A	ELMI000787	LIG_NRBOX	LIG	143:149	GO:0045941, GO:0003713, GO:0045449, GO:0008134, GO:0005634, GO:0003712
K35-F38: KVKF motif	O14974	PPP1R12A	ELMI001117	DOC_PP1_RVXF_1	DOC	33-39	GO:0000164, GO:0006470, GO:0007165, GO:0005488, GO:0005977, GO:0008157, GO:0004864, GO:0005865, GO:0005634, GO:0008151, GO:0005515, GO:0005829, GO:0007049, GO:0006936
G185-I209: Nuclear localization signal 1	Q12972	PPP1R8	ELMI001072	DOC_PP1_RVXF_1	DOC	198:204	GO:0000164, GO:0006470, GO:0007165, GO:0005488, GO:0005977, GO:0008157, GO:0004864, GO:0005865, GO:0005634, GO:0008151, GO:0005515, GO:0005829, GO:0007049, GO:0006936
P157-E160: PXLE motif	Q15185	PTGES3	ELMI002480	LIG_MYND_3	LIG	156:160	GO:0006457, GO:0019511, GO:0070389, GO:0005634, GO:0005515, GO:0005829
K870-R876: Nuclear localization signal	P06400	RB1	ELMI000052	DOC_CYCLIN_RxL_1	DOC	870:880	GO:0051301, GO:0019901, GO:0051298, GO:0004861, GO:0005814, GO:0045787, GO:0016538, GO:0016020, GO:0016032, GO:0030332, GO:0030528, GO:0006468, GO:0005634, GO:0000079, GO:0005829, GO:0007049, GO:0015030
K870-R876: Nuclear localization signal	P06400	RB1	ELMI001389	TRG_NLS_Bipartite_1	TRG	860:877	GO:0005643, GO:0042564, GO:0006606, GO:0006607, GO:0008139, GO:0006913, GO:0005634, GO:0005515
K870-R876: Nuclear localization signal	P06400	RB1	ELMI002287	DOC_PP1_RVXF_1	DOC	871:878	GO:0000164, GO:0006470, GO:0007165, GO:0005488, GO:0005977, GO:0008157, GO:0004864, GO:0005865, GO:0005634, GO:0008151, GO:0005515, GO:0005829, GO:0007049, GO:0006936
K301-R304: Nuclear localization signal	Q04206	RELA	ELMI002162	TRG_NLS_MonoExtC_3	TRG	301:307	GO:0005643, GO:0042564, GO:0006606, GO:0006607, GO:0008139, GO:0006913, GO:0005634, GO:0005515
F28-L32: TOS motif	P23443	RPS6KB1	ELMI001214	DOC_WD40_RPTOR_TOS_1	DOC	28-33	GO:0006445, GO:0005515, GO:0005829, GO:0016049
K15-R19: Nuclear localization signal	Q15637	SF1	ELMI000945	LIG_ULM_U2AF65_1	LIG	15-23	GO:0000398, GO:0006374, GO:0005681, GO:0043484, GO:0000245, GO:0005634, GO:0006376, GO:0019904
K96-L99: Nuclear localization signal NLS2	Q14493	SLBP	ELMI003456	DOC_CYCLIN_RxL_1	DOC	94:103	GO:0051301, GO:0019901, GO:0051298, GO:0004861, GO:0005814, GO:0045787, GO:0016538, GO:0016020, GO:0016032, GO:0030332, GO:0030528, GO:0006468, GO:0005634, GO:0000079, GO:0005829, GO:0007049, GO:0015030
R159-D161: Cell attachment site	P10451	SPP1	ELMI000110	LIG_Integrin_RGD_1	LIG	159:161	GO:0005178, GO:0005576, GO:0007155, GO:0005194, GO:0008305
D336-L341: LIR	Q13501	SQSTM1	ELMI004465	LIG_LIR_Gen_1	LIG	335:346	GO:0006914, GO:0098560, GO:0000045, GO:0005515, GO:0005829
N313-F315: NPF 1	Q8WXE9	STON2	ELMI001151	LIG_EH_1	LIG	312:316	GO:0019904, GO:0006897, GO:0005886, GO:0007165, GO:0005488, GO:0007242, GO:0030100, GO:0008151, GO:0006898, GO:0005515, GO:0005829
N329-F331: NPF 2	Q8WXE9	STON2	ELMI001152	LIG_EH_1	LIG	328:332	GO:0019904, GO:0006897, GO:0005886, GO:0007165, GO:0005488, GO:0007242, GO:0030100, GO:0008151, GO:0006898, GO:0005515, GO:0005829
E17-L25: TADI	P04637	TP53	ELMI002258	MOD_CK1_1	MOD	15-21	GO:0005634, GO:0005829, GO:0004681
E17-L25: TADI	P04637	TP53	ELMI000949	MOD_PIKK_1	MOD	12:18	GO:0006975, GO:0004674, GO:0000077, GO:0005634, GO:0016447, GO:0005829
E17-L25: TADI	P04637	TP53	ELMI002838	DEG_MDM2_SWIB_1	DEG	19-26	GO:0006281, GO:0000211, GO:0097371, GO:0007050, GO:0006915, GO:0005634, GO:0008283, GO:0061630, GO:0005829, GO:0007569
K305-K321: Bipartite nuclear localization signal	P04637	TP53	ELMI001394	TRG_NLS_Bipartite_1	TRG	305:323	GO:0005643, GO:0042564, GO:0006606, GO:0006607, GO:0008139, GO:0006913, GO:0005634, GO:0005515
K305-K321: Bipartite nuclear localization signal	P04637	TP53	ELMI001996	DOC_WW_Pin1_4	DOC	312:317	GO:0050699, GO:0006366, GO:0003901, GO:0003755, GO:0007091, GO:0000074, GO:0005634, GO:0008283, GO:0005829, GO:0007088, GO:0007089
K305-K321: Bipartite nuclear localization signal	P04637	TP53	ELMI003229	MOD_CDK_SPxxK_3	MOD	312:319	GO:0000808, GO:0006282, GO:0008017, GO:0007079, GO:0000086, GO:0060070, GO:0000079, GO:0006260, GO:0000308, GO:0005829, GO:0004722, GO:0006915, GO:0008134, GO:0005634, GO:0019901, GO:0005874, GO:0051726, GO:0071158, GO:0004693, GO:0005819, GO:0000082
E339-L350: Nuclear export signal	P04637	TP53	ELMI000923	TRG_NES_CRM1_1	TRG	339:352	GO:0005634, GO:0005829, GO:0051168, GO:0006913
P483-Y487: WW-binding	O15350	TP73	ELMI001960	DOC_WW_Pin1_4	DOC	479:484	GO:0050699, GO:0006366, GO:0003901, GO:0003755, GO:0007091, GO:0000074, GO:0005634, GO:0008283, GO:0005829, GO:0007088, GO:0007089
P483-Y487: WW-binding	O15350	TP73	ELMI002262	LIG_WW_1	LIG	484:487	GO:0007155, GO:0005886, GO:0016021, GO:0007165, GO:0005488, GO:0007154, GO:0008150, GO:0005887, GO:0005515, GO:0005829
A26-P47: Nuclear localization signal	P23025	XPA	ELMI002846	LIG_RPA_C_Vert	LIG	27-42	GO:0005654, GO:0006281, GO:0000724, GO:0003697, GO:0016605, GO:0000723, GO:0006289, GO:0005634, GO:0000722, GO:0006260, GO:0005662, GO:0005515
E720-L728: EEXXXDL motif	P13010	XRCC5	ELMI001950	DOC_PIKK_1	DOC	720:728	GO:0042769, GO:0005515, GO:0005634
