# Supplementary material for: Characterization of intrinsically disordered regions in proteins informed by human genetic diversity
Source: PLoS Comput Biol. 2022 Mar 11;18(3):e1009911. doi: 10.1371/journal.pcbi.1009911 (PMC8942211; doi:10.1371/journal.pcbi.1009911)
Supplement: S9 Table — For each domain, the table lists the UniProt feature description (UniProt feature: domain), UniProt identifier, gene name, DisProt identifier for the protein, start/end of the disordered regions that overlap with the domain, categories of IDRs in terms of their function, interaction partners, structural state, and structural transitions (DisProt annotation). Additionally, we report whether a UniProt-annotated domain is present in the Disordered Binding Sites (DIBS) and the Mutual Folding Induced by Binding (MFIB) databases. When a domain is present in these databases, we report the accession of the corresponding entry in the database and the PDB ID reported in these databases, as a form of evidence. 30 out of 124 UniProt-annotated domains have been determined to have the “disorder” structural state and undergo “disorder to order” structural transition, according to DisProt (highlighted in orange). Eleven UniProt-annotated domains, overlapping with IDRs, were also annotated in DIBS and MIFB databases, highlighted in green and yellow, respectively, to being unstructured in isolation but forming structures only upon binding. (XLSX) [file pcbi.1009911.s016.xlsx]

## Sheet: unique_motif_ELMid_pair_goterms
S8 Table. List of UniProt feature "domain" (n = 124) that overlap with disordered regions (IDRs) of 105 intrinsically disordered proteins. For each domain, the table lists the UniProt feature description (UniProt feature: domain), UniProt identifier, gene name, DisProt identifier for the protein, start/end of the disordered regions that overlap with the domain, categories of IDRs in terms of thei…
UniProt annotation			DisProt annotation			Disordered Binding Sites (DIBS) database annotation	Mutual Folding Induced by Binding (MFIB) database annotation
UniProt feature: domain	UniProt ID	Gene name	DisProt ID	IDR: [start-end]	IDR category: [disorder function, interaction partner, structural state, structural transition]	DIBS Accession, the partner protein this UniProt feature "domain", overlapping an IDR, binds to (PDB ID of the protein complex)	MFIB Accession, PDB ID of the protein complex of mutually bound proteins that have this UniProt feature "domain"
F152-F409: Protein kinase	P31751	AKT2	DP00304	[297-312],[190-201]	[Disorder],[Disorder]	no	no
L410-E481: AGC-kinase C-terminal	P31751	AKT2	DP00304	[441-481]	[Disorder]	no	no
G2-R114: PLAT	P16050	ALOX15	DP02162	[22-162]	[Disorder]	no	no
T115-I662: Lipoxygenase	P16050	ALOX15	DP02162	[22-162]	[Disorder]	no	no
A118-L170: bHLH	P50553	ASCL1	DP01942	[1-236]	[Protein binding, Nucleic acid binding, Disorder]	no	no
M1-M180: Josephin	P54252	ATXN3	DP00576	[174-361]	[Disorder]	no	no
E224-E243: UIM 1	P54252	ATXN3	DP00576	[174-361],[224-348],[194-361],[182-291]	[Disorder],[Disorder],[Protein binding, Disorder],[Disorder]	no	no
D244-N263: UIM 2	P54252	ATXN3	DP00576	[174-361],[262-361],[224-348],[194-361],[182-291]	[Disorder],[Disorder],[Disorder],[Protein binding, Disorder],[Disorder]	no	no
G331-T348: UIM 3	P54252	ATXN3	DP00576	[174-361],[262-361],[224-348],[194-361]	[Disorder],[Disorder],[Disorder],[Protein binding, Disorder]	no	no
W75-V147: Bromo 1	O60885	BRD4	DP01898	[86-96]	[Disorder]	no	no
A343-I398: L27 1	O14936	CASK	DP01438	[394-460],[335-401]	[Protein binding, Disorder, Disorder to order]	no	no
P402-E455: L27 2	O14936	CASK	DP01438	[394-460]	[Protein binding, Disorder, Disorder to order]	no	MF2201004, PDB ID = 1zl8
A61-R89: ITAM 1	P20963	CD247	DP00200	[52-164]	[Disorder]	DI1020006, binds to Nef domain of Q5QGG3 (PDB ID: 2nef); DI1000130, binds to SH2 domain of P43403 (PDB ID: 1m61)	no
P100-M128: ITAM 2	P20963	CD247	DP00200	[52-164]	[Disorder]	no	no
E131-Q159: ITAM 3	P20963	CD247	DP00200	[52-164]	[Disorder]	DI1000012, binds to SH2 domain of P29353 (PDB ID: 1mil)	no
D138-N166: ITAM	P04234	CD3D	DP00505	[127-171]	[Protein binding, Disorder, Disorder to order]	no	no
E178-R205: ITAM	P07766	CD3E	DP00506	[153-207]	[Protein binding, Disorder, Disorder to order]	DI1000010, binds to SH3 domain of Q8TE68 (PDB ID: 2k2m); DI1000129, binds to SH2 domain of P43405 (PDB ID: 4fl2)	no
D149-N177: ITAM	P09693	CD3G	DP00508	[139-182]	[Protein binding, Disorder, Disorder to order]	no	no
D177-G205: ITAM	P11912	CD79A	DP01486	[166-226]	[Disorder]	no	no
D185-L213: ITAM	P40259	CD79B	DP01487	[181-229]	[Disorder]	no	no
Y19-F315: Protein kinase	P50750	CDK9	DP01309	[87-98]	[Disorder]	no	no
R55-R97: CHCH 2	Q9BSY4	CHCHD5	DP00757	[94-109]	[Disorder]	no	no
Y220-L486: Protein kinase	O96017	CHEK2	DP01797	[255-268],[370-387],[254-267]	[Disorder],[Molecular recognition display site, Protein binding, Disorder],[Disorder]	no	no
G32-P90: VWFC	P02458	COL2A1	DP00274	[71-97]	[Disorder]	no	no
C23-I63: CHCH	Q14061	COX17	DP00543	[25-63],[1-29],[25-60],[1-63]	[Disorder, Disorder to order],[Entropic chain and Molecular recognition scavenger, Ion binding, Disorder],[Disorder, Disorder to order],[Disorder]	no	no
S116-E188: Death	P78560	CRADD	DP01771	[95-136]	[Disorder]	no	no
Q101-T160: KID	P16220	CREB1	DP02003	[101-160]	[Disorder, Disorder to order]	no	no
P237-Q296: SH3 2	P46108	CRK	DP00748	[224-237],[238-293]	[Molecular recognition assembler, Protein binding, Disorder, Disorder to order]	no	no
M1-F98: Cystatin	Q76LA1	CSTB	DP01054	[1-67]	[Biological condensation, Protein binding, Disorder]	no	no
Q99-R162: bZIP	P35638	DDIT3	DP00624	[116-168]	[Molecular recognition effector, Disorder, Disorder to order]	no	no
T17-Y96: CIDE-N	O00273	DFFA	DP00173	[1-116]	[Molecular recognition assembler, Protein binding, Disorder, Disorder to order]	no	no
F192-R228: DFDF	Q96F86	EDC3	DP02253	[203-258]	[Protein binding, Disorder]	no	no
F712-L979: Protein kinase	P00533	EGFR	DP00309	[964-976]	[Disorder]	no	no
E22-N96: S1-like	P47813	EIF1AX	DP00903	[1-27]	[Disorder]	no	no
M1-R45: LEM	P50402	EMD	DP01770	[1-187]	[Disorder]	no	no
G566-E645: KIX	Q09472	EP300	DP00633	[401-566]	[Disorder]	no	no
Q256-F285: IQ	Q01844	EWSR1	DP00632	[1-264]	[Molecular recognition effector, Disorder]	no	no
C503-S605: CXC	Q15910	EZH2	DP01817	[480-514]	[Disorder]	no	no
P2-R295: FERM	P15311	EZR	DP00775	[130-150]	[Molecular recognition display site, Disorder, Order to disorder]	no	no
L250-S296: F-box	Q9UKT4	FBXO5	DP01450	[1-318]	[Disorder]	no	no
A54-E82: ITAM	P30273	FCER1G	DP00509	[40-60]	[Molecular recognition effector, Protein binding, Disorder]	no	no
M189-K661: FERM	Q96AC1	FERMT2	DP01613	[328-367],[339-358]	[Protein binding, Disorder],[Protein binding, Disorder, Disorder to order]	no	no
M189-K661: FERM;K380-K476	Q96AC1	FERMT2	DP01613	[328-367],[339-358]	[Protein binding, Disorder],[Protein binding, Disorder, Disorder to order]	no	no
M1053-G1133: DAD	Q9Y613	FHOD1	DP00448	[1104-1164]	[Protein binding, Disorder, Disorder to order]	no	no
S2-P274: Actin-binding	P21333	FLNA	DP01950	[1-36]	[Disorder]	no	no
V285-V314: KH 2	Q06787	FMR1	DP00134	[281-422]	[Nucleic acid binding, Disorder, Disorder to order]	no	no
A31-Q60: IQ	P17677	GAP43	DP00951	[1-238]	[Disorder]	no	no
A17-S147: VHS	Q9UJY5	GGA1	DP00314	[144-170]	[Disorder]	no	no
D171-R299: GAT	Q9UJY5	GGA1	DP00314	[166-189]	[Disorder]	no	no
Y56-F340: Protein kinase	P49841	GSK3B	DP00385	[285-299]	[Molecular recognition display site, Protein binding, Disorder, Disorder to order]	no	no
K104-H144: EGF-like	Q99075	HBEGF	DP01873	[73-106]	[Disorder]	no	no
R14-R97: RRM 1	P09651	HNRNPA1	DP00324	[92-102]	[Entropic chain, Nucleic acid binding, Disorder, Disorder to order]	no	no
K105-Q184: RRM 2	P09651	HNRNPA1	DP00324	[182-196]	[Biological condensation, Nucleic acid binding, Disorder, Disorder to order]	no	no
K112-Q191: RRM 2	P22626	HNRNPA2B1	DP01109	[190-341]	[Biological condensation, Disorder]	no	no
M160-C234: Thyroglobulin type-1	P24592	IGFBP6	DP00211	[214-240]	[Entropic chain, Disorder]	no	no
R24-E371: DZF	Q12905	ILF2	DP01564	[362-390]	[Disorder]	no	no
T97-S187: ARID	Q9UGL1	KDM5B	DP00712	[115-129]	[Nucleic acid binding, Disorder]	no	no
S144-L208: KH 1	Q92945	KHSRP	DP01590	[130-218]	[Molecular recognition chaperone, Disorder, Disorder to order]	no	no
L61-S121: SH3	P06239	LCK	DP01580	[97-114],[69-86]	[Disorder, Order to disorder]	no	no
L146-G186: LDL-receptor class A 4	P01130	LDLR	DP01396	[163-175]	[Molecular recognition assembler, Entropic chain, Disorder]	no	no
D354-K393: EGF-like 2 calcium-binding	P01130	LDLR	DP01396	[354-393]	[Disorder]	no	no
Q432-R545: LTD	P02545	LMNA	DP00716	[386-664]	[Disorder]	no	no
V25-K352: Transferrin-like 1	P02788	LTF	DP00616	[38-59]	[Molecular recognition effector, Disorder]	no	no
Y64-I359: Protein kinase	P53779	MAPK10	DP02328	[206-231]	[Disorder]	no	no
G185-I255: EB1 C-terminal	Q15691	MAPRE1	DP01271	[249-268]	[Disorder]	no	MF2100017, PDB ID = 1wu9
D23-M74: bHLH	P61244	MAX	DP00084	[2-110]	[Molecular recognition effector, Protein binding, Nucleic acid binding, Disorder, Disorder to order]	no	MF2100009, PDB ID = 1r05
E168-P517: MRG	Q8N5Y2	MSL3	DP01279	[226-246]	[Disorder]	no	no
Q727-T744: WH2	O43312	MTSS1	DP01224	[739-753]	[Protein binding, Disorder]	no	no
P385-M418: WW 2	Q96PU5	NEDD4L	DP02292	[400-480]	[Entropic chain, Disorder]	no	no
S92-L144: bHLH	Q92886	NEUROG1	DP00672	[90-150]	[Molecular recognition effector, Nucleic acid binding, Disorder, Disorder to order]	no	no
P410-A592: RHD	O95644	NFATC1	DP01724	[538-559],[435-458],[416-425]	[Nucleic acid binding, Disorder],[Nucleic acid binding, Disorder],[Disorder]	no	no
E119-V154: EF-hand	Q969F2	NKD2	DP00520	[1-217]	[Protein binding, Disorder]	no	no
M1-H92: Pyrin	Q9C000	NLRP1	DP00554	[31-50]	[Molecular recognition display site, Molecular recognition effector, Disorder]	no	no
V10-Q42: LisH	Q14978	NOLC1	DP01178	[1-699]	[Protein binding, Disorder]	no	no
R33-G193: PID	P49757	NUMB	DP01130	[68-78]	[Protein binding, Disorder]	no	no
I11-G24: CRIB	O96013	PAK4	DP01184	[9-68]	[Molecular recognition assembler, Entropic chain, Nucleic acid binding, Disorder, Disorder to order]	no	no
G16-K142: Paired	Q02548	PAX5	DP00969	[1-18],[1-30],[76-92]	[Molecular recognition assembler, Nucleic acid binding, Disorder],[Molecular recognition assembler, Nucleic acid binding, Disorder, Disorder to order],[Entropic chain and Molecular recognition assembler, Nucleic acid binding, Disorder, Disorder to order]	no	no
S4-L130: Paired	P26367	PAX6	DP01518	[1-130]	[Disorder]	no	no
G9-K135: Paired	Q06710	PAX8	DP01517	[1-27],[135-146],[62-86]	[Disorder],[Disorder],[Entropic chain, Disorder]	no	no
T39-S62: IQ	P48539	PCP4	DP00592	[1-62]	[Disorder]	no	no
S346-I503: GAF 2	O76074	PDE5A	DP01244	[395-406]	[Disorder]	no	no
A38-L415: PIPK	P78356	PIP4K2B	DP00054	[373-390],[220-250],[304-342]	[Small molecule binding, Disorder],[Disorder],[Disorder]	no	no
C275-C352: Kringle 3	P00747	PLG	DP00191	[275-364]	[Disorder]	no	no
Q128-H163: EF-hand 4	P63098	PPP3R1	DP00565	[158-169]	[Entropic chain, Disorder]	no	no
S337-H411: RRM 3	P26599	PTBP1	DP01601	[411-458],[409-425]	[Entropic chain, Disorder],[Nucleic acid binding, Disorder]	no	no
A454-S529: RRM 4	P26599	PTBP1	DP01601	[431-454],[411-458]	[Disorder, Disorder to order]	no	no
P437-P499: FIP-RBD	Q7L804	RAB11FIP2	DP02062	[480-498]	[Entropic chain, Disorder]	no	no
M1-A81: Ubiquitin-like	P54725	RAD23A	DP00156	[79-160]	[Entropic chain, Disorder]	no	no
V1005-E1192: Reticulon	Q9NQC3	RTN4	DP00524	[1055-1094],[1155-1187],[1-1016],[201-1016]	[Disorder]	no	no
M47-A82: EF-hand 2	P33763	S100A5	DP01552	[38-52]	[Disorder]	no	no
D13-I48: EF-hand 1	P04271	S100B	DP01738	[18-28]	[Protein binding, Disorder]	no	MF2100013, PDB ID = 1uwo
K49-A84: EF-hand 2	P04271	S100B	DP01738	[80-91]	[Disorder]	no	MF2100013, PDB ID = 1uwo
G46-P222: Collagen-like	P35247	SFTPD	DP01868	[199-225]	[Disorder]	no	MF3120001, PDB ID = 1jcc
M156-E339: PID	P29353	SHC1	DP00154	[302-317]	[Disorder, Disorder to order]	no	no
E19-P54: EF-hand 1	Q6NUK1	SLC25A24	DP01311	[50-78]	[Disorder, Disorder to order]	no	no
L55-E88: EF-hand 2	Q6NUK1	SLC25A24	DP01311	[50-78]	[Ion binding, Disorder]	no	no
D86-T121: EF-hand 3	Q6NUK1	SLC25A24	DP01311	[99-109]	[Ion binding, Disorder]	no	no
D122-T157: EF-hand 4	Q6NUK1	SLC25A24	DP01311	[159-170]	[Protein binding, Disorder]	no	no
P10-P136: MH1	P84022	SMAD3	DP01648	[133-144],[1-10]	[Disorder]	no	no
R872-A995: PINc	Q9UPR3	SMG5	DP01878	[924-946]	[Disorder]	no	no
S11-M73: IBB	O95149	SNUPN	DP01874	[72-91]	[Protein binding, Disorder]	no	no
M1-A61: SH3	Q96RF0	SNX18	DP02309	[59-224]	[Molecular recognition effector, Protein binding, Disorder]	no	no
E82-R172: CTCK	Q9BQB4	SOST	DP00926	[169-213],[110-133]	[Disorder],[Molecular recognition display site, Protein binding, Lipid binding, Disorder]	no	no
G84-S145: SH3	P12931	SRC	DP01570	[1-84]	[Protein binding, Disorder, Disorder to order]	no	no
S4-E145: SLD	P16949	STMN1	DP00174	[1-149]	[Protein binding, Disorder]	no	no
M590-S687: TAFH	O00268	TAF4	DP01170	[408-838]	[Disorder]	no	no
I454-G466: CRIB	Q07912	TNK2	DP01772	[448-489]	[Disorder]	no	no
P485-G551: SAM	O15350	TP73	DP00319	[549-564]	[Protein binding, Disorder]	no	no
M1-C172: TCTP	P13693	TPT1	DP01972	[37-68]	[Disorder]	no	no
G5-K55: CHCH	O43715	TRIAP1	DP01835	[54-76]	[Protein binding, Disorder, Disorder to order]	no	no
L65-V147: RRM	Q01081	U2AF1	DP01456	[38-152]	[Biological condensation, Disorder]	no	no
L430-L462: STI1 4	Q9UHD9	UBQLN2	DP01110	[450-624]	[Biological condensation, Disorder]	no	no
R581-S621: UBA	Q9UHD9	UBQLN2	DP01110	[450-624]	[Nucleic acid binding, Disorder]	no	no
G419-R582: YDG	Q96T88	UHRF1	DP01651	[490-501]	[Disorder]	no	no
E68-V195: MATH	Q93009	USP7	DP00941	[174-187]	[Molecular recognition assembler, Protein binding, Disorder, Disorder to order]	no	no
R31-K91: v-SNARE coiled-coil homology	P63027	VAMP2	DP00069	[40-67]	[Disorder, Order to disorder]	DI1020038, binds to Peptidase_M27 domain of P30996 (PDB ID: 4ej5)	no
V7-E124: MSP	O95292	VAPB	DP01248	[1-125]	[Molecular recognition effector, Protein binding, Disorder, Disorder to order]	no	no
I238-G251: CRIB	P42768	WAS	DP01171	[201-268]	[Entropic chain, Disorder]	no	MF2202002, PDB ID = 2k42
F299-L569: Protein kinase	P30291	WEE1	DP00611	[436-455]	[Disorder]	no	no
G32-T49: WH2	O43516	WIPF1	DP01172	[2-65],[2-101]	[Disorder],[Protein binding, Disorder, Disorder to order]	no	no
L573-F607: SAP	P12956	XRCC6	DP01254	[533-609]	[Molecular recognition effector, Protein binding, Disorder]	no	no
L338-L600: Protein kinase	P43403	ZAP70	DP01123	[484-500]	[Protein binding, Disorder]	no	no
V14-P85: KRAB 1	Q96GC6	ZNF274	DP01556	[4-246],[4-77]	[Disorder],[Disorder]	no	no
R161-S243: SCAN box	Q96GC6	ZNF274	DP01556	[4-246]	[Disorder]	no	no
